# Supplementary material for: Diaquabis(4-bromo­benzoato-κO)­bis(N,N′-diethyl­nicotinamide-κN 1)zinc(II)
Source: Acta Crystallogr Sect E Struct Rep Online. 2008 Aug 30;64(Pt 9):m1218–9. doi: 10.1107/S1600536808027074 (PMC2960695; doi:10.1107/S1600536808027074)
Supplement: Supplementary file 1 [file e-64-m1218-sup1.cif]

##############################################################################
###                                                                        ###
###        Electronic paper (Acta Crystallographica Section E)             ###
###                                                                        ###
##############################################################################
#                                                                            #
# This CIF contains the data in a paper accepted for publication in Acta     #
# Crystallographica Section E. It conforms to the requirements of Notes      #
# for Authors for Section E, and has been peer reviewed under the auspices   #
# of the IUCr Commission on Journals.                                        #
#                                                                            #
# Full details of the Crystallographic Information File format               #
# are given in the paper "The Crystallographic Information File (CIF):       #
# a New Standard Archive File for Crystallography" by S. R. Hall, F. H.      #
# Allen and I. D. Brown [Acta Cryst. (1991), A47, 655-685].                  #
#                                                                            #
# The current version of the core CIF dictionary is obtainable from          #
# ftp://ftp.iucr.org/pub/cif_core.dic. The current version number is 2.4.    #
#                                                                            #
# Software is freely available for graphical display of the structure(s) in  #
# this CIF.  For information consult the CIF home page http://www.iucr.org/  #
# cif/home.html                                                              #
#                                                                            #
# This file may be used for bona fide research purposes within the           #
# scientific community so long as proper attribution is given to the journal # 
# article from which it was obtained.                                        #
#                                                                            #
##############################################################################
                                             
data_I
_audit_creation_method     SHELXL-97
_chemical_name_systematic
;
Diaquabis(4-bromobenzoato-\k<i>O</i>)bis(<i>N</i>,<i>N</i>'-
diethylnicotinamide-\k<i>N</i>^1^)zinc(II)
;
_chemical_name_common     ?
_chemical_formula_moiety     'C34 H40 Br2 N4 O8 Zn'
_chemical_formula_sum     'C34 H40 Br2 N4 O8 Zn'
_chemical_formula_iupac     '[Zn (C7 H4 Br O2)2 (C10 H14 N2 O)2 (H2 O)2]'
_chemical_formula_weight     857.89
_chemical_melting_point     ?
_symmetry_cell_setting     Triclinic
_symmetry_space_group_name_H-M     'P -1'
_symmetry_space_group_name_Hall     '-P 1'
loop_
    _symmetry_equiv_pos_as_xyz
    'x, y, z'
    '-x, -y, -z'
_cell_length_a     7.3761(14)
_cell_length_b     8.677(2)
_cell_length_c     16.072(3)
_cell_angle_alpha     84.32(2)
_cell_angle_beta     78.917(17)
_cell_angle_gamma     67.029(18)
_cell_volume     929.1(4)
_cell_formula_units_Z     1
_cell_measurement_reflns_used     25
_cell_measurement_theta_min     5.45
_cell_measurement_theta_max     13.65
_cell_measurement_temperature     294(2)
_exptl_crystal_description     Block
_exptl_crystal_colour     colourless
_exptl_crystal_size_max     0.40
_exptl_crystal_size_mid     0.25
_exptl_crystal_size_min     0.15
_exptl_crystal_density_diffrn     1.533
_exptl_crystal_density_meas     ?
_exptl_crystal_density_method     'not measured'
_exptl_crystal_F_000     436
_exptl_absorpt_coefficient_mu     2.865
_exptl_absorpt_correction_type     psi-scan
_exptl_absorpt_process_details     '(North <i>et al.</i>,  1968)'
_exptl_absorpt_correction_T_min     0.4665
_exptl_absorpt_correction_T_max     0.6498
_exptl_special_details
;
;
_diffrn_ambient_temperature     294(2)
_diffrn_radiation_type     MoK\a
_diffrn_radiation_wavelength     0.71073
_diffrn_radiation_source     'fine-focus sealed tube'
_diffrn_radiation_monochromator     graphite
_diffrn_measurement_device_type     'Enraf--Nonius TurboCAD-4'
_diffrn_measurement_method     'non-profiled \w scans'
_diffrn_detector_area_resol_mean     ?
_diffrn_reflns_number     4005
_diffrn_reflns_av_R_equivalents     0.0565
_diffrn_reflns_av_sigmaI/netI     0.0552
_diffrn_reflns_theta_min     2.55
_diffrn_reflns_theta_max     26.29
_diffrn_reflns_theta_full     26.29
_diffrn_measured_fraction_theta_max     0.996
_diffrn_measured_fraction_theta_full     0.996
_diffrn_reflns_limit_h_min     -8
_diffrn_reflns_limit_h_max     9
_diffrn_reflns_limit_k_min     0
_diffrn_reflns_limit_k_max     10
_diffrn_reflns_limit_l_min     -19
_diffrn_reflns_limit_l_max     20
_diffrn_standards_number     3
_diffrn_standards_interval_count     ?
_diffrn_standards_interval_time     120
_diffrn_standards_decay_%     1
_refine_special_details
;
Refinement of <i>F</i>^2^ against ALL reflections. The weighted <i>R</i>-factor
<i>wR</i> and goodness of fit <i>S</i> are based on <i>F</i>^2^, conventional
<i>R</i>-factors <i>R</i> are based on <i>F</i>, with <i>F</i> set to zero for
negative <i>F</i>^2^. The threshold expression of <i>F</i>^2^ >
\s(<i>F</i>^2^) is used only for calculating <i>R</i>-factors(gt) <i>etc</i>.
and is not relevant to the choice of reflections for refinement.
<i>R</i>-factors based on <i>F</i>^2^ are statistically about twice as large
as those based on <i>F</i>, and <i>R</i>- factors based on ALL data will be
even larger.
;
_reflns_number_total     3746
_reflns_number_gt     2570
_reflns_threshold_expression     I>2\s(I)
_refine_ls_structure_factor_coef     Fsqd
_refine_ls_matrix_type     full
_refine_ls_R_factor_all     0.1044
_refine_ls_R_factor_gt     0.0581
_refine_ls_wR_factor_gt     0.1542
_refine_ls_wR_factor_ref     0.1770
_refine_ls_goodness_of_fit_ref     1.060
_refine_ls_restrained_S_all     1.063
_refine_ls_number_reflns     3746
_refine_ls_number_parameters     242
_refine_ls_number_restraints     16
_refine_ls_hydrogen_treatment     mixed
_refine_ls_weighting_scheme     calc
_refine_ls_weighting_details
                 'calc w=1/[\s^2^(Fo^2^)+(0.1119P)^2^] where P=(Fo^2^+2Fc^2^)/3'
_atom_sites_solution_hydrogens     geom
_atom_sites_solution_primary     direct
_atom_sites_solution_secondary     difmap
_refine_ls_shift/su_max     0.001
_refine_ls_shift/su_mean     <0.001
_refine_diff_density_max     0.866
_refine_diff_density_min     -0.711
_refine_ls_extinction_method     none
_refine_ls_extinction_coef     ?
loop_
    _atom_type_symbol
    _atom_type_description
    _atom_type_scat_dispersion_real
    _atom_type_scat_dispersion_imag
    _atom_type_scat_source
    'C' 'C' 0.0033 0.0016
                         'International Tables Vol C Tables 4.2.6.8 and 6.1.1.4'
    'H' 'H' 0.0000 0.0000
                         'International Tables Vol C Tables 4.2.6.8 and 6.1.1.4'
    'Br' 'Br' -0.2901 2.4595
                         'International Tables Vol C Tables 4.2.6.8 and 6.1.1.4'
    'N' 'N' 0.0061 0.0033
                         'International Tables Vol C Tables 4.2.6.8 and 6.1.1.4'
    'O' 'O' 0.0106 0.0060
                         'International Tables Vol C Tables 4.2.6.8 and 6.1.1.4'
    'Zn' 'Zn' 0.2839 1.4301
                         'International Tables Vol C Tables 4.2.6.8 and 6.1.1.4'
_computing_data_collection     'CAD-4 EXPRESS (Enraf--Nonius, 1994)'
_computing_cell_refinement     'CAD-4 EXPRESS (Enraf--Nonius, 1994)'
_computing_data_reduction     'XCAD4 (Harms & Wocadlo, 1995)'
_computing_structure_solution     'SHELXS97 (Sheldrick, 2008)'
_computing_structure_refinement     'SHELXL97 (Sheldrick, 2008)'
_computing_molecular_graphics     'ORTEP-3 (Farrugia, 1997)'
_computing_publication_material     'WinGX (Farrugia, 1999)'
loop_
    _atom_site_type_symbol
    _atom_site_label
    _atom_site_fract_x
    _atom_site_fract_y
    _atom_site_fract_z
    _atom_site_U_iso_or_equiv
    _atom_site_adp_type
    _atom_site_calc_flag
    _atom_site_refinement_flags
    _atom_site_occupancy
    _atom_site_disorder_assembly
    _atom_site_disorder_group
    Br Br1 1.23888(10) 0.16715(11) 0.03176(4) 0.0880(3) Uani d . 1 . .
    Zn Zn1 0.5000 0.0000 0.5000 0.0356(2) Uani d S 1 . .
    O O1 0.6060(4) 0.1244(4) 0.39536(19) 0.0414(7) Uani d . 1 . .
    O O2 0.4176(5) 0.1310(4) 0.3013(2) 0.0524(8) Uani d . 1 . .
    O O3 -0.3317(5) 0.3246(4) 0.6209(2) 0.0541(9) Uani d . 1 . .
    O O4 0.2761(5) -0.0147(4) 0.4372(2) 0.0461(8) Uani d D 1 . .
    H H41 0.305(9) 0.035(5) 0.3919(18) 0.08(2) Uiso d D 1 . .
    H H42 0.302(7) -0.114(2) 0.425(3) 0.044(13) Uiso d D 1 . .
    N N1 0.2774(5) 0.2327(4) 0.5504(2) 0.0364(8) Uani d . 1 . .
    N N2 -0.3276(7) 0.4115(6) 0.7461(3) 0.0619(12) Uani d . 1 A .
    C C1 0.5726(6) 0.1316(5) 0.3210(3) 0.0392(10) Uani d . 1 . .
    C C2 0.7355(6) 0.1412(5) 0.2502(3) 0.0373(9) Uani d . 1 . .
    C C3 0.9095(7) 0.1478(6) 0.2676(3) 0.0420(10) Uani d . 1 . .
    H H3 0.9259 0.1455 0.3237 0.050 Uiso calc R 1 . .
    C C4 1.0587(7) 0.1578(6) 0.2035(3) 0.0483(11) Uani d . 1 . .
    H H4 1.1739 0.1640 0.2157 0.058 Uiso calc R 1 . .
    C C5 1.0324(7) 0.1583(6) 0.1206(3) 0.0503(12) Uani d . 1 . .
    C C6 0.8638(8) 0.1483(7) 0.1016(3) 0.0536(12) Uani d . 1 . .
    H H6 0.8493 0.1478 0.0454 0.064 Uiso calc R 1 . .
    C C7 0.7161(7) 0.1390(6) 0.1666(3) 0.0446(11) Uani d . 1 . .
    H H7 0.6020 0.1313 0.1540 0.054 Uiso calc R 1 . .
    C C8 0.3051(6) 0.3789(5) 0.5402(3) 0.0416(10) Uani d . 1 . .
    H H8 0.4248 0.3804 0.5093 0.050 Uiso calc R 1 . .
    C C9 0.1628(7) 0.5253(6) 0.5737(3) 0.0465(11) Uani d . 1 . .
    H H9 0.1870 0.6237 0.5659 0.056 Uiso calc R 1 . .
    C C10 -0.0151(7) 0.5256(6) 0.6188(3) 0.0451(11) Uani d . 1 . .
    H H10 -0.1127 0.6240 0.6419 0.054 Uiso calc R 1 . .
    C C11 -0.0477(6) 0.3765(5) 0.6296(3) 0.0376(9) Uani d . 1 . .
    C C12 0.1022(6) 0.2355(5) 0.5923(3) 0.0371(9) Uani d . 1 . .
    H H12 0.0790 0.1369 0.5967 0.045 Uiso calc R 1 . .
    C C13 -0.2459(7) 0.3684(6) 0.6665(3) 0.0441(11) Uani d . 1 . .
    C C14 -0.2330(11) 0.4635(9) 0.8056(4) 0.0805(18) Uani d D 1 . .
    H H14A -0.1040 0.4607 0.7761 0.097 Uiso calc PR 0.65(3) A 1
    H H14B -0.3146 0.5788 0.8202 0.097 Uiso calc PR 0.65(3) A 1
    H H14C -0.3291 0.5430 0.8456 0.097 Uiso d PR 0.35(3) A 2
    H H14D -0.1387 0.5090 0.7755 0.097 Uiso d PR 0.35(3) A 2
    C C15 -0.203(3) 0.365(3) 0.8832(11) 0.109(6) Uani d PDU 0.65(3) A 1
    H H15A -0.1407 0.4092 0.9167 0.164 Uiso calc PR 0.65(3) A 1
    H H15B -0.1197 0.2511 0.8701 0.164 Uiso calc PR 0.65(3) A 1
    H H15C -0.3302 0.3704 0.9145 0.164 Uiso calc PR 0.65(3) A 1
    C C15A -0.128(4) 0.301(2) 0.837(3) 0.099(10) Uani d PDU 0.35(3) A 2
    H H15D -0.0473 0.3079 0.8755 0.148 Uiso calc PR 0.35(3) A 2
    H H15E -0.0432 0.2327 0.7901 0.148 Uiso calc PR 0.35(3) A 2
    H H15F -0.2208 0.2534 0.8652 0.148 Uiso calc PR 0.35(3) A 2
    C C16 -0.5345(9) 0.4168(8) 0.7762(5) 0.0759(18) Uani d . 1 . .
    H H16A -0.5968 0.4889 0.8246 0.091 Uiso calc R 1 A .
    H H16B -0.6138 0.4624 0.7315 0.091 Uiso calc R 1 . .
    C C17 -0.5281(12) 0.2459(9) 0.8008(5) 0.103(3) Uani d . 1 A .
    H H17A -0.4543 0.2029 0.8467 0.154 Uiso calc R 1 . .
    H H17B -0.4641 0.1743 0.7532 0.154 Uiso calc R 1 . .
    H H17C -0.6617 0.2498 0.8184 0.154 Uiso calc R 1 . .
loop_
    _atom_site_aniso_label
    _atom_site_aniso_U_11
    _atom_site_aniso_U_22
    _atom_site_aniso_U_33
    _atom_site_aniso_U_12
    _atom_site_aniso_U_13
    _atom_site_aniso_U_23
    Br1 0.0663(5) 0.1420(7) 0.0592(4) -0.0549(5) 0.0153(3) -0.0050(4)
    Zn1 0.0288(4) 0.0375(4) 0.0394(4) -0.0128(3) 0.0004(3) -0.0065(3)
    O1 0.0395(17) 0.0430(17) 0.0413(18) -0.0169(14) -0.0014(13) -0.0052(13)
    O2 0.0335(17) 0.070(2) 0.055(2) -0.0237(16) -0.0073(14) 0.0055(17)
    O3 0.0423(19) 0.068(2) 0.062(2) -0.0294(17) -0.0069(16) -0.0144(17)
    O4 0.0414(18) 0.048(2) 0.055(2) -0.0232(16) -0.0061(15) -0.0058(16)
    N1 0.0312(18) 0.0340(19) 0.042(2) -0.0118(15) -0.0010(14) -0.0038(15)
    N2 0.050(3) 0.082(3) 0.059(3) -0.036(2) 0.008(2) -0.016(2)
    C1 0.036(2) 0.030(2) 0.048(3) -0.0112(18) -0.0031(19) -0.0024(18)
    C2 0.038(2) 0.033(2) 0.041(2) -0.0152(18) -0.0018(18) -0.0043(17)
    C3 0.040(2) 0.047(3) 0.041(2) -0.018(2) -0.0066(19) -0.0036(19)
    C4 0.039(3) 0.058(3) 0.051(3) -0.024(2) -0.003(2) -0.001(2)
    C5 0.041(3) 0.057(3) 0.049(3) -0.020(2) 0.005(2) -0.005(2)
    C6 0.049(3) 0.073(3) 0.038(3) -0.022(3) -0.004(2) -0.002(2)
    C7 0.037(2) 0.056(3) 0.043(3) -0.020(2) -0.0056(19) -0.003(2)
    C8 0.033(2) 0.047(3) 0.048(3) -0.020(2) -0.0011(19) -0.005(2)
    C9 0.047(3) 0.036(2) 0.058(3) -0.018(2) -0.004(2) -0.008(2)
    C10 0.036(2) 0.038(2) 0.057(3) -0.0086(19) -0.004(2) -0.014(2)
    C11 0.031(2) 0.041(2) 0.040(2) -0.0115(17) -0.0050(17) -0.0080(18)
    C12 0.030(2) 0.038(2) 0.045(2) -0.0152(18) -0.0011(17) -0.0041(18)
    C13 0.036(2) 0.043(2) 0.052(3) -0.014(2) -0.002(2) -0.009(2)
    C14 0.080(5) 0.080(4) 0.075(4) -0.028(4) -0.003(3) -0.006(3)
    C15 0.118(9) 0.139(10) 0.077(8) -0.048(7) -0.038(7) 0.006(7)
    C15A 0.092(12) 0.089(12) 0.118(14) -0.038(9) -0.009(9) -0.013(8)
    C16 0.059(4) 0.067(4) 0.094(5) -0.025(3) 0.015(3) -0.020(3)
    C17 0.116(6) 0.079(5) 0.102(6) -0.047(5) 0.025(5) 0.001(4)
_geom_special_details
;
All e.s.d.'s (except the e.s.d. in the dihedral angle between two l.s. planes)
are estimated using the full covariance matrix. The cell e.s.d.'s are taken
into account individually in the estimation of e.s.d.'s in distances, angles
and torsion angles; correlations between e.s.d.'s in cell parameters are only
used when they are defined by crystal symmetry. An approximate (isotropic)
treatment of cell e.s.d.'s is used for estimating e.s.d.'s involving l.s.
planes.
;
loop_
    _geom_bond_atom_site_label_1
    _geom_bond_atom_site_label_2
    _geom_bond_site_symmetry_2
    _geom_bond_distance
    _geom_bond_publ_flag
    Br1 C5 . 1.897(5) ?
    Zn1 O1 2_656 2.097(3) ?
    Zn1 O1 . 2.097(3) yes
    Zn1 O4 2_656 2.143(3) ?
    Zn1 O4 . 2.143(3) yes
    Zn1 N1 2_656 2.157(3) ?
    Zn1 N1 . 2.157(3) yes
    O1 C1 . 1.257(5) ?
    O2 C1 . 1.246(5) ?
    O3 C13 . 1.226(6) ?
    O4 H41 . 0.84(4) ?
    O4 H42 . 0.84(3) ?
    N1 C12 . 1.330(5) ?
    N1 C8 . 1.352(5) ?
    N2 C13 . 1.328(6) ?
    N2 C14 . 1.481(8) ?
    N2 C16 . 1.494(7) ?
    C1 C2 . 1.510(6) ?
    C2 C7 . 1.381(6) ?
    C2 C3 . 1.389(6) ?
    C3 C4 . 1.379(6) ?
    C3 H3 . 0.93 ?
    C4 C5 . 1.382(7) ?
    C4 H4 . 0.93 ?
    C5 C6 . 1.373(7) ?
    C6 C7 . 1.378(6) ?
    C6 H6 . 0.93 ?
    C7 H7 . 0.93 ?
    C8 C9 . 1.372(6) ?
    C8 H8 . 0.93 ?
    C9 C10 . 1.371(6) ?
    C9 H9 . 0.93 ?
    C10 C11 . 1.394(6) ?
    C10 H10 . 0.93 ?
    C11 C12 . 1.383(6) ?
    C11 C13 . 1.493(6) ?
    C12 H12 . 0.93 ?
    C14 C15A . 1.409(16) ?
    C14 C15 . 1.441(12) ?
    C14 H14A . 0.97 ?
    C14 H14B . 0.97 ?
    C14 H14C . 0.96 ?
    C14 H14D . 0.96 ?
    C15 H15A . 0.96 ?
    C15 H15B . 0.96 ?
    C15 H15C . 0.96 ?
    C15A H15D . 0.96 ?
    C15A H15E . 0.96 ?
    C15A H15F . 0.96 ?
    C16 C17 . 1.481(9) ?
    C16 H16A . 0.97 ?
    C16 H16B . 0.97 ?
    C17 H17A . 0.96 ?
    C17 H17B . 0.96 ?
    C17 H17C . 0.96 ?
loop_
    _geom_angle_atom_site_label_1
    _geom_angle_atom_site_label_2
    _geom_angle_atom_site_label_3
    _geom_angle_site_symmetry_1
    _geom_angle_site_symmetry_3
    _geom_angle
    _geom_angle_publ_flag
    O1 Zn1 O1 2_656 . 180 ?
    O1 Zn1 O4 2_656 2_656 92.17(12) ?
    O1 Zn1 O4 . 2_656 87.83(12) yes
    O1 Zn1 O4 2_656 . 87.83(12) ?
    O1 Zn1 O4 . . 92.17(12) yes
    O4 Zn1 O4 2_656 . 180 ?
    O1 Zn1 N1 2_656 2_656 91.76(12) ?
    O1 Zn1 N1 . 2_656 88.24(12) Yes
    O4 Zn1 N1 2_656 2_656 86.71(13) ?
    O4 Zn1 N1 . 2_656 93.29(13) yes
    O1 Zn1 N1 2_656 . 88.24(12) ?
    O1 Zn1 N1 . . 91.76(12) yes
    O4 Zn1 N1 2_656 . 93.29(13) ?
    O4 Zn1 N1 . . 86.71(13) yes
    N1 Zn1 N1 2_656 . 180 ?
    C1 O1 Zn1 . . 126.3(3) ?
    Zn1 O4 H41 . . 96(4) ?
    Zn1 O4 H42 . . 111(3) ?
    H41 O4 H42 . . 107(2) ?
    C12 N1 C8 . . 117.5(3) ?
    C12 N1 Zn1 . . 119.3(3) ?
    C8 N1 Zn1 . . 123.1(3) ?
    C13 N2 C14 . . 124.7(5) ?
    C13 N2 C16 . . 117.5(5) ?
    C14 N2 C16 . . 117.7(5) ?
    O2 C1 O1 . . 125.5(4) ?
    O2 C1 C2 . . 117.9(4) ?
    O1 C1 C2 . . 116.7(4) ?
    C7 C2 C3 . . 118.7(4) ?
    C7 C2 C1 . . 120.3(4) ?
    C3 C2 C1 . . 120.9(4) ?
    C4 C3 C2 . . 121.4(5) ?
    C4 C3 H3 . . 119.3 ?
    C2 C3 H3 . . 119.3 ?
    C3 C4 C5 . . 118.2(5) ?
    C3 C4 H4 . . 120.9 ?
    C5 C4 H4 . . 120.9 ?
    C6 C5 C4 . . 121.6(4) ?
    C6 C5 Br1 . . 119.7(4) ?
    C4 C5 Br1 . . 118.6(4) ?
    C5 C6 C7 . . 119.3(5) ?
    C5 C6 H6 . . 120.3 ?
    C7 C6 H6 . . 120.3 ?
    C6 C7 C2 . . 120.7(4) ?
    C6 C7 H7 . . 119.6 ?
    C2 C7 H7 . . 119.6 ?
    N1 C8 C9 . . 122.3(4) ?
    N1 C8 H8 . . 118.8 ?
    C9 C8 H8 . . 118.8 ?
    C8 C9 C10 . . 119.6(4) ?
    C8 C9 H9 . . 120.2 ?
    C10 C9 H9 . . 120.2 ?
    C9 C10 C11 . . 119.1(4) ?
    C9 C10 H10 . . 120.4 ?
    C11 C10 H10 . . 120.4 ?
    C12 C11 C10 . . 117.5(4) ?
    C12 C11 C13 . . 118.7(4) ?
    C10 C11 C13 . . 123.1(4) ?
    N1 C12 C11 . . 123.9(4) ?
    N1 C12 H12 . . 118.0 ?
    C11 C12 H12 . . 118.0 ?
    O3 C13 N2 . . 121.3(4) ?
    O3 C13 C11 . . 118.3(4) ?
    N2 C13 C11 . . 120.3(4) ?
    C15A C14 N2 . . 96.5(14) ?
    C15 C14 N2 . . 116.4(8) ?
    C15 C14 H14A . . 108.2 ?
    N2 C14 H14A . . 108.2 ?
    C15 C14 H14B . . 108.2 ?
    N2 C14 H14B . . 108.2 ?
    H14A C14 H14B . . 107.3 ?
    C15A C14 H14C . . 117.8 ?
    N2 C14 H14C . . 112.5 ?
    C15A C14 H14D . . 108.9 ?
    N2 C14 H14D . . 111.0 ?
    H14C C14 H14D . . 109.6 ?
    C14 C15 H15A . . 109.5 ?
    H14C C15 H15A . . 94.4 ?
    C14 C15 H15B . . 109.5 ?
    H14C C15 H15B . . 145.2 ?
    H15A C15 H15B . . 109.5 ?
    C14 C15 H15C . . 109.5 ?
    H14C C15 H15C . . 84.6 ?
    H15A C15 H15C . . 109.5 ?
    H15B C15 H15C . . 109.5 ?
    C14 C15A H15D . . 109.5 ?
    C14 C15A H15E . . 109.5 ?
    H15D C15A H15E . . 109.5 ?
    C14 C15A H15F . . 109.5 ?
    H15D C15A H15F . . 109.5 ?
    H15E C15A H15F . . 109.5 ?
    C17 C16 N2 . . 110.0(6) ?
    C17 C16 H16A . . 109.7 ?
    N2 C16 H16A . . 109.7 ?
    C17 C16 H16B . . 109.7 ?
    N2 C16 H16B . . 109.7 ?
    H16A C16 H16B . . 108.2 ?
    C16 C17 H17A . . 109.5 ?
    C16 C17 H17B . . 109.5 ?
    H17A C17 H17B . . 109.5 ?
    C16 C17 H17C . . 109.5 ?
    H17A C17 H17C . . 109.5 ?
    H17B C17 H17C . . 109.5 ?
loop_
    _geom_torsion_atom_site_label_1
    _geom_torsion_atom_site_label_2
    _geom_torsion_atom_site_label_3
    _geom_torsion_atom_site_label_4
    _geom_torsion_site_symmetry_1
    _geom_torsion_site_symmetry_2
    _geom_torsion_site_symmetry_3
    _geom_torsion_site_symmetry_4
    _geom_torsion
    _geom_torsion_publ_flag
    O4 Zn1 O1 C1 2_656 . . . 163.0(3) ?
    O4 Zn1 O1 C1 . . . . -17.0(3) ?
    N1 Zn1 O1 C1 2_656 . . . 76.3(3) ?
    N1 Zn1 O1 C1 . . . . -103.7(3) ?
    O1 Zn1 N1 C12 2_656 . . . -33.6(3) ?
    O1 Zn1 N1 C12 . . . . 146.4(3) ?
    O4 Zn1 N1 C12 2_656 . . . -125.7(3) ?
    O4 Zn1 N1 C12 . . . . 54.3(3) ?
    O1 Zn1 N1 C8 2_656 . . . 147.8(3) ?
    O1 Zn1 N1 C8 . . . . -32.2(3) ?
    O4 Zn1 N1 C8 2_656 . . . 55.7(4) ?
    O4 Zn1 N1 C8 . . . . -124.3(4) ?
    Zn1 O1 C1 O2 . . . . 31.6(6) ?
    Zn1 O1 C1 C2 . . . . -148.2(3) ?
    O2 C1 C2 C7 . . . . -3.8(6) ?
    O1 C1 C2 C7 . . . . 176.0(4) ?
    O2 C1 C2 C3 . . . . 177.9(4) ?
    O1 C1 C2 C3 . . . . -2.3(6) ?
    C7 C2 C3 C4 . . . . 2.2(6) ?
    C1 C2 C3 C4 . . . . -179.5(4) ?
    C2 C3 C4 C5 . . . . -1.0(7) ?
    C3 C4 C5 C6 . . . . -0.4(8) ?
    C3 C4 C5 Br1 . . . . -178.7(4) ?
    C4 C5 C6 C7 . . . . 0.6(8) ?
    Br1 C5 C6 C7 . . . . 178.9(4) ?
    C5 C6 C7 C2 . . . . 0.6(8) ?
    C3 C2 C7 C6 . . . . -1.9(7) ?
    C1 C2 C7 C6 . . . . 179.8(4) ?
    C12 N1 C8 C9 . . . . 2.3(7) ?
    Zn1 N1 C8 C9 . . . . -179.1(3) ?
    N1 C8 C9 C10 . . . . -0.5(7) ?
    C8 C9 C10 C11 . . . . 0.0(7) ?
    C9 C10 C11 C12 . . . . -1.2(7) ?
    C9 C10 C11 C13 . . . . -170.8(5) ?
    C8 N1 C12 C11 . . . . -3.7(6) ?
    Zn1 N1 C12 C11 . . . . 177.6(3) ?
    C10 C11 C12 N1 . . . . 3.2(7) ?
    C13 C11 C12 N1 . . . . 173.3(4) ?
    C14 N2 C13 O3 . . . . 179.1(5) ?
    C16 N2 C13 O3 . . . . -4.4(7) ?
    C14 N2 C13 C11 . . . . -2.4(8) ?
    C16 N2 C13 C11 . . . . 174.1(5) ?
    C12 C11 C13 O3 . . . . -54.7(6) ?
    C10 C11 C13 O3 . . . . 114.9(5) ?
    C12 C11 C13 N2 . . . . 126.8(5) ?
    C10 C11 C13 N2 . . . . -63.7(7) ?
    C13 N2 C14 C15A . . . . -87.7(16) ?
    C16 N2 C14 C15A . . . . 95.7(16) ?
    C13 N2 C14 C15 . . . . -121.7(12) ?
    C16 N2 C14 C15 . . . . 61.7(13) ?
    C13 N2 C16 C17 . . . . 81.6(7) ?
    C14 N2 C16 C17 . . . . -101.6(7) ?
loop_
    _geom_hbond_atom_site_label_D
    _geom_hbond_atom_site_label_H
    _geom_hbond_atom_site_label_A
    _geom_hbond_site_symmetry_A
    _geom_hbond_distance_DH
    _geom_hbond_distance_HA
    _geom_hbond_distance_DA
    _geom_hbond_angle_DHA
    _geom_hbond_publ_flag
    O4 H41 O2 . 0.84(4) 1.83(5) 2.658(5) 168(3) yes
    O4 H42 O3 2_556 0.84(3) 1.95(3) 2.786(6) 169(2) yes
data_global
_journal_date_recd_electronic     2008-08-19
_journal_date_accepted     2008-08-22
_journal_name_full     'Acta Crystallographica, Section E'
_journal_year     2008
_journal_volume     64
_journal_issue      9
_journal_page_first     m1218
_journal_page_last     m1219
_journal_paper_category     QM
_journal_coeditor_code     CI2660
_publ_contact_author
;
Dr. Tuncer H\"okelek
Hacettepe University
Department of Physics
06800 Beytepe
Ankara
Turkey
;
_publ_contact_author_email     merzifon@hacettepe.edu.tr
_publ_contact_author_fax     '90(312)2352550'
_publ_contact_author_phone     '90(312)2977242'
_publ_section_title
;\
Diaquabis(4-bromobenzoato-\k<i>O</i>)bis(<i>N</i>,<i>N</i>'-\
diethylnicotinamide-\k<i>N</i>^1^)zinc(II)
;
loop_
    _publ_author_name
    _publ_author_address
    '\"Ozt\"urk, Asl\?i'
;
Hacettepe University
Department of Physics
06800 Beytepe
Ankara
Turkey
;
    'H\"okelek*, Tuncer'
;
Hacettepe University
Department of Physics
06800 Beytepe
Ankara
Turkey
;
    '\"Ozbek, Fureya Elif'
;
Kafkas University
Department of Chemistry
63100 Kars
Turkey
;
    'Necefo\(glu, Hacali'
;
Kafkas University
Department of Chemistry
63100 Kars
Turkey
;
