# Supplementary material for: Diaquabis(4-bromo­benzoato-κO)­bis(N,N′-diethyl­nicotinamide-κN 1)zinc(II)
Source: Acta Crystallogr Sect E Struct Rep Online. 2008 Aug 30;64(Pt 9):m1218–9. doi: 10.1107/S1600536808027074 (PMC2960695; doi:10.1107/S1600536808027074)
Supplement: Supplementary file 2 [file e-64-m1218-Isup2.hkl]

#
# h,k,l, Fc-squared, Fo-squared, sigma(Fo-squared) and status flag
#
data_I
_shelx_title ' CI2660    P -1         R = 0.06'
_shelx_refln_list_code          4
_shelx_F_calc_maximum      185.66
_exptl_crystal_F_000       436.00
_reflns_d_resolution_high  0.8025
 
loop_
 _symmetry_equiv_pos_as_xyz
 'x, y, z'
 '-x, -y, -z'
 
_cell_length_a     7.3761
_cell_length_b     8.6770
_cell_length_c    16.0720
_cell_angle_alpha  84.320
_cell_angle_beta   78.917
_cell_angle_gamma  67.029
 
_shelx_F_squared_multiplier     1.000
 
loop_
 _refln_index_h
 _refln_index_k
 _refln_index_l
 _refln_F_squared_calc
 _refln_F_squared_meas
 _refln_F_squared_sigma
 _refln_observed_status
   1   0   0      757.20      795.40     76.43 o
   2   0   0     1988.92     2534.97    190.20 o
   3   0   0       17.87       19.42      2.89 o
   4   0   0     2635.85     3050.96    179.85 o
   5   0   0      246.30      248.38      8.00 o
   6   0   0      123.56      148.68      7.62 o
   7   0   0       11.81        8.79      8.93 o
   8   0   0       69.15       94.48      9.88 o
  -7   1   0       54.00       65.30      9.81 o
  -6   1   0       24.92       31.38      8.62 o
  -5   1   0       59.09       57.20      7.62 o
  -4   1   0      239.01      259.99      9.58 o
  -3   1   0     1828.07     1899.30     53.47 o
  -2   1   0      304.16      327.70      9.71 o
  -1   1   0      525.43      624.99     13.99 o
   0   1   0     3004.21     3543.24     34.40 o
   1   1   0     2952.57     3824.38     40.80 o
   2   1   0       17.96       18.36      2.64 o
   3   1   0       14.63        6.40      3.47 o
   4   1   0     1411.32     1621.18     37.23 o
   5   1   0     1570.60     1526.78     41.61 o
   6   1   0      262.86      274.94     13.54 o
   7   1   0        0.37       12.86     21.80 o
   8   1   0      148.13      169.12     16.33 o
  -7   2   0        8.27       19.13     10.55 o
  -6   2   0      648.72      677.97     20.64 o
  -5   2   0       19.28       27.68      6.40 o
  -4   2   0      154.97      170.06      8.55 o
  -3   2   0     1282.25     1275.89     33.76 o
  -2   2   0     1967.48     2458.85     56.62 o
  -1   2   0      141.26      158.22      5.34 o
   0   2   0       97.58      206.36      6.59 o
   1   2   0     5948.88     7154.26     69.71 o
   2   2   0      253.39      271.27     10.03 o
   3   2   0      623.35      653.25     21.48 o
   4   2   0       83.77       96.78      5.95 o
   5   2   0     1138.83     1166.09     35.66 o
   6   2   0       30.38       52.22      8.91 o
   7   2   0        1.04      -18.58     20.10 o
   8   2   0       84.68       74.43     13.47 o
  -7   3   0       13.24      -30.90     32.31 o
  -6   3   0      231.68      258.38     16.14 o
  -5   3   0      361.60      326.13     14.60 o
  -4   3   0        1.74        0.00     17.78 o
  -3   3   0        8.93       17.04      5.24 o
  -2   3   0      377.86      328.89      9.23 o
  -1   3   0     4339.69     5168.53     82.44 o
   0   3   0     3632.38     4172.66     67.84 o
   1   3   0        6.80        4.73      7.97 o
   2   3   0     1375.49     1471.31     41.19 o
   3   3   0      115.32      115.24      5.31 o
   4   3   0        8.68        7.17      4.63 o
   5   3   0     1003.22      916.32     26.82 o
   6   3   0     1391.24     1462.92     48.16 o
   7   3   0      208.81      201.50     13.31 o
   8   3   0        0.76       -3.86     20.87 o
  -6   4   0       85.42       76.07     13.60 o
  -5   4   0      243.96      258.22     15.88 o
  -4   4   0       56.18       90.57      8.94 o
  -3   4   0      127.68      123.24      9.32 o
  -2   4   0      355.83      344.97     10.90 o
  -1   4   0      790.43     1002.69     30.51 o
   0   4   0      875.30     1088.08     29.19 o
   1   4   0      323.10      429.85     11.54 o
   2   4   0      594.81      583.57     17.23 o
   3   4   0     2410.51     2669.33     67.42 o
   4   4   0      239.40      278.12      9.71 o
   5   4   0        2.26        2.03     11.35 o
   6   4   0     1294.91     1312.35     38.04 o
   7   4   0      169.29      131.22     12.67 o
   8   4   0       19.03       12.25     11.19 o
   9   4   0        0.26       -4.73     11.38 o
  -5   5   0       83.77       88.97     11.70 o
  -4   5   0      273.20      229.70     13.89 o
  -3   5   0        5.60        2.38     14.53 o
  -2   5   0        0.10        4.92     13.92 o
  -1   5   0       49.47       54.47      6.01 o
   0   5   0      691.87      650.87     18.46 o
   1   5   0      182.30      243.33      8.84 o
   2   5   0       25.67       20.55      4.37 o
   3   5   0     1322.56     1278.78     35.72 o
   4   5   0      850.36      921.82     27.04 o
   5   5   0      147.36      145.65     10.26 o
   6   5   0      237.56      229.60     13.21 o
   7   5   0      232.08      232.11     14.82 o
   8   5   0       46.82       40.58     11.25 o
  -5   6   0       22.34       43.60     11.00 o
  -4   6   0       55.76       50.51     10.61 o
  -3   6   0       26.93       23.92     11.09 o
  -2   6   0        1.03        3.25      6.95 o
  -1   6   0       52.35       73.02      8.81 o
   0   6   0     1043.02     1168.21     31.77 o
   1   6   0      250.72      322.56     11.00 o
   2   6   0        0.72       -1.90     14.60 o
   3   6   0       97.84      112.31      7.43 o
   4   6   0      762.74      746.27     23.50 o
   5   6   0        8.99      -13.05     22.31 o
   6   6   0       35.90       23.99      8.36 o
   7   6   0       40.45       44.56     11.00 o
   8   6   0      133.00      131.83     14.85 o
  -4   7   0       10.03        4.28     23.86 o
  -3   7   0       13.66       26.14      9.13 o
  -2   7   0       52.04       11.77     24.60 o
  -1   7   0      214.30      285.39     14.50 o
   0   7   0      460.52      533.87     18.81 o
   1   7   0      188.58      189.67     11.74 o
   2   7   0       96.29      117.87      9.97 o
   3   7   0       57.85       33.60      8.65 o
   4   7   0      195.87      213.46     12.51 o
   5   7   0      374.13      359.37     15.27 o
   6   7   0      231.09      235.78     14.98 o
   7   7   0        0.05        3.76     26.27 o
   8   7   0       51.44        4.28     35.05 o
  -3   8   0        4.86       12.99     13.50 o
  -2   8   0       21.33       26.85     11.48 o
  -1   8   0       77.40       49.07     10.87 o
   0   8   0      471.97      521.33     20.90 o
   1   8   0       74.28       95.30     11.93 o
   2   8   0       47.79       65.40      9.29 o
   3   8   0       17.78       17.52      7.72 o
   4   8   0      214.43      210.73     13.28 o
   5   8   0      155.34      150.86     14.12 o
   6   8   0       75.08       93.40     13.09 o
   7   8   0        0.05        3.31     23.21 o
   8   8   0       36.10       11.64     29.29 o
  -1   9   0      146.20      139.29     15.56 o
   0   9   0       26.88       44.05     10.10 o
   1   9   0       32.58       35.66     10.39 o
   2   9   0       37.58       43.44      9.20 o
   3   9   0       71.21       57.97      9.81 o
   4   9   0        2.99        5.59      7.46 o
   5   9   0       14.09        6.24     20.64 o
   6   9   0       21.35       29.93      8.81 o
   7   9   0       24.42      -25.01     35.37 o
   1  10   0       23.83       16.49     34.53 o
   2  10   0        0.47        0.00     26.82 o
   3  10   0       23.43       13.15     11.77 o
   4  10   0       34.00      -12.54     36.24 o
   5  10   0        7.33        8.62     28.62 o
   6  10   0       82.58       89.71     16.53 o
  -6 -10   1      132.93      155.78     19.20 o
  -5 -10   1       69.48       73.95     14.12 o
  -4 -10   1       30.45       -4.24     29.00 o
  -3 -10   1        8.18       -4.18     26.85 o
  -2 -10   1        0.31        7.65     10.19 o
  -1 -10   1       23.82       28.23     13.28 o
  -7  -9   1       60.06       32.15     15.95 o
  -6  -9   1       35.15        0.00     30.35 o
  -5  -9   1        6.36       -6.30     18.39 o
  -4  -9   1       60.76       37.62     10.26 o
  -3  -9   1       14.54       20.71      7.52 o
  -2  -9   1        6.86      -23.28     23.28 o
  -1  -9   1       16.48       14.79      8.94 o
   0  -9   1       14.19       12.57     10.26 o
   1  -9   1       24.26       16.30     11.22 o
  -7  -8   1       74.25       84.56     13.09 o
  -6  -8   1       31.58       27.91     13.21 o
  -5  -8   1       14.75       -9.68     24.37 o
  -4  -8   1      195.54      173.08     13.57 o
  -3  -8   1       90.12       86.75     10.64 o
  -2  -8   1       23.31      -11.51     25.69 o
  -1  -8   1        4.30      -25.30     25.30 o
   0  -8   1      123.36      132.86     13.09 o
   1  -8   1      153.21      193.14     13.25 o
   2  -8   1       46.39       40.29     13.47 o
   3  -8   1       12.31       12.96     27.01 o
  -8  -7   1        0.82      -13.05     31.09 o
  -7  -7   1      104.28       85.37     11.00 o
  -6  -7   1        7.74        9.58     21.41 o
  -5  -7   1       30.28       22.99      8.30 o
  -4  -7   1        0.63      -16.40     18.91 o
  -3  -7   1      433.24      433.52     16.37 o
  -2  -7   1      174.04      197.48     12.28 o
  -1  -7   1       73.92      100.54      9.29 o
   0  -7   1        6.92      -21.51     21.51 o
   1  -7   1      886.83      898.86     27.81 o
   2  -7   1       38.99        8.84     23.34 o
   3  -7   1       10.80        5.43     10.64 o
   4  -7   1        0.21        9.39     13.21 o
  -8  -6   1        0.36       -4.15      9.42 o
  -7  -6   1        0.94      -17.91     25.08 o
  -6  -6   1      184.19      187.61     12.83 o
  -5  -6   1      245.24      243.72     13.63 o
  -4  -6   1        6.75       11.12      6.85 o
  -3  -6   1       88.42       89.03      7.40 o
  -2  -6   1     1055.44     1071.43     35.63 o
  -1  -6   1      747.02      898.90     26.98 o
   0  -6   1      656.03      706.24     20.35 o
   1  -6   1       98.65       84.85     10.00 o
   2  -6   1      103.37      147.65     10.67 o
   3  -6   1        2.41      -24.37     24.37 o
   4  -6   1       32.36       22.19      9.74 o
   5  -6   1        8.36        4.66     10.39 o
  -8  -5   1       36.94       16.43     26.49 o
  -7  -5   1      137.81      161.31     11.93 o
  -6  -5   1      228.89      220.95     12.57 o
  -5  -5   1     2783.20     2821.31     63.37 o
  -4  -5   1       74.28       73.89      7.07 o
  -3  -5   1        7.30        3.47     11.48 o
  -2  -5   1      337.03      336.80     10.26 o
  -1  -5   1     2207.15     2381.82     67.52 o
   0  -5   1     1506.27     1762.52     41.44 o
   1  -5   1        6.14        8.46      4.73 o
   2  -5   1       90.27       96.30      9.03 o
   3  -5   1      110.38      138.35     10.16 o
   4  -5   1      130.39      134.82     12.54 o
   5  -5   1       36.32        9.97     27.55 o
  -8  -4   1      286.16      242.01     14.50 o
  -7  -4   1       27.26        0.00     23.05 o
  -6  -4   1       11.55        9.49      7.78 o
  -5  -4   1     1163.56     1057.76     37.27 o
  -4  -4   1     2790.14     3070.79     78.32 o
  -3  -4   1       13.45       24.53      4.40 o
  -2  -4   1      374.82      401.24     12.64 o
  -1  -4   1       11.71       13.76      3.79 o
   0  -4   1     2607.30     3307.85     72.02 o
   1  -4   1      335.24      462.20     13.44 o
   2  -4   1        6.16        4.69      4.63 o
   3  -4   1      324.84      316.13     12.96 o
   4  -4   1      119.39      139.99     10.35 o
   5  -4   1       50.62       60.42     11.83 o
   6  -4   1       19.61       12.48     27.91 o
  -8  -3   1      168.78      182.02     13.12 o
  -7  -3   1      511.65      498.05     19.20 o
  -6  -3   1      143.55      182.92     11.45 o
  -5  -3   1       65.93       60.54      6.82 o
  -4  -3   1     3552.66     4192.82     88.10 o
  -3  -3   1       48.50       45.21      4.63 o
  -2  -3   1     1559.15     1800.65     46.46 o
  -1  -3   1      759.46     1016.87     23.47 o
   0  -3   1     3278.75     3736.41     64.27 o
   1  -3   1        9.79        7.11      3.38 o
   2  -3   1      761.18      719.74     20.61 o
   3  -3   1      150.91      146.17      7.72 o
   4  -3   1     1084.46     1094.96     28.68 o
   5  -3   1      317.07      359.85     14.89 o
   6  -3   1        6.18        9.36     25.92 o
   7  -3   1       85.47       86.59     14.76 o
  -8  -2   1       80.65       80.38     12.38 o
  -7  -2   1      322.37      352.62     16.53 o
  -6  -2   1     1100.96     1159.82     35.75 o
  -5  -2   1      294.35      283.33     10.71 o
  -4  -2   1      420.70      397.09     12.60 o
  -3  -2   1     4887.48     5833.39     87.42 o
  -2  -2   1      109.78      125.59      4.76 o
  -1  -2   1      814.43     1181.91     29.84 o
   0  -2   1     3378.03     4331.79     56.40 o
   1  -2   1      782.72      892.08     20.64 o
   2  -2   1      359.28      366.90     11.41 o
   3  -2   1      293.73      326.74      9.77 o
   4  -2   1      947.66      979.89     27.94 o
   5  -2   1      152.15      150.19     10.51 o
   6  -2   1      101.96       97.81     11.22 o
   7  -2   1       30.25       -4.05     29.58 o
  -8  -1   1        0.11       -4.18     30.51 o
  -7  -1   1      250.23      260.50     15.14 o
  -6  -1   1     1394.45     1248.72     36.98 o
  -5  -1   1       84.26       72.73      6.95 o
  -4  -1   1       23.40       21.03      5.05 o
  -3  -1   1     2620.67     2960.99     61.70 o
  -2  -1   1     1038.15     1123.81     31.48 o
  -1  -1   1       85.76      109.00      3.05 o
   0  -1   1      747.37      674.98     16.43 o
   1  -1   1    18412.62    14252.28     93.66 o
   2  -1   1     1533.79     1408.29     37.62 o
   3  -1   1       15.98       15.66      3.83 o
   4  -1   1       11.32       15.50      5.18 o
   5  -1   1     1125.44     1143.00     33.18 o
   6  -1   1        7.95       -7.65     18.23 o
   7  -1   1       30.11       19.29     10.06 o
   8  -1   1       43.61       36.36     14.28 o
  -8   0   1        0.61      -15.63     15.63 o
  -7   0   1       13.84        6.79     16.95 o
  -6   0   1       48.82       41.71      6.01 o
  -5   0   1      897.16      967.06     18.55 o
  -4   0   1      464.91      460.92     30.38 o
  -3   0   1      686.52      803.74     46.16 o
  -2   0   1     3151.04     3609.11    228.12 o
  -1   0   1     5021.78     5933.23    466.68 o
   1   0   1      543.17      631.93     42.63 o
   2   0   1     3451.07     4055.61    147.34 o
   3   0   1       26.38       20.26      2.48 o
   4   0   1        3.37       -5.21      8.19 o
   5   0   1      330.58      335.39      8.20 o
   6   0   1      940.69      952.90     29.90 o
   7   0   1       23.22        8.78     14.66 o
   8   0   1        0.82        6.50     19.13 o
  -7   1   1        5.46        4.82     10.19 o
  -6   1   1      135.39      127.39     10.51 o
  -5   1   1      490.03      532.93     17.04 o
  -4   1   1      328.70      344.68     10.55 o
  -3   1   1        5.72        2.80      9.32 o
  -2   1   1     2274.82     2531.65     51.61 o
  -1   1   1     2305.53     2441.46     39.87 o
   0   1   1        0.47        1.03      1.25 o
   1   1   1     1853.04     2112.92     30.71 o
   2   1   1     1419.09     1536.65     34.82 o
   3   1   1     1832.84     2029.10     50.19 o
   4   1   1      387.96      489.46     12.51 o
   5   1   1      227.93      192.66      8.97 o
   6   1   1      186.40      213.11     12.83 o
   7   1   1       30.22       35.95      8.42 o
   8   1   1        3.71      -12.15     28.94 o
  -7   2   1        0.44      -11.29     11.29 o
  -6   2   1        2.22       -3.41     21.77 o
  -5   2   1      267.19      318.92     13.63 o
  -4   2   1      793.12      891.53     26.78 o
  -3   2   1       60.97       67.75      5.11 o
  -2   2   1       46.03       50.93      4.15 o
  -1   2   1     4560.46     3992.06     61.06 o
   0   2   1    34470.42    38640.77    167.13 o
   1   2   1      866.72      905.97     25.30 o
   2   2   1      146.66      130.32      4.63 o
   3   2   1     2547.08     2672.41     57.36 o
   4   2   1     1836.83     2235.75     62.05 o
   5   2   1      443.77      473.58     13.73 o
   6   2   1        0.55        7.30      6.62 o
   7   2   1      373.81      363.84     16.59 o
   8   2   1       43.42        7.81     32.18 o
  -6   3   1       24.29        2.67      9.71 o
  -5   3   1      149.55      170.51     11.70 o
  -4   3   1      321.26      411.23     15.50 o
  -3   3   1      196.59      197.35      8.75 o
  -2   3   1       57.25       88.65      5.72 o
  -1   3   1     2251.64     2715.88     60.38 o
   0   3   1     8578.94    10455.36    107.36 o
   1   3   1      339.28      422.91     12.64 o
   2   3   1      594.25      693.57     19.93 o
   3   3   1      155.94      167.61      6.59 o
   4   3   1     3748.61     4402.81     88.36 o
   5   3   1      396.32      349.12     11.25 o
   6   3   1      408.87      453.13     16.11 o
   7   3   1      263.92      256.42     14.08 o
   8   3   1      239.83      252.37     16.59 o
   9   3   1       11.98      -23.47     25.37 o
  -6   4   1      132.93      133.40     14.92 o
  -5   4   1       51.62       82.57     12.12 o
  -4   4   1      134.24      160.99     10.55 o
  -3   4   1      468.82      352.94     14.08 o
  -2   4   1      147.51      146.62      7.59 o
  -1   4   1       24.13       33.41      4.76 o
   0   4   1      394.87      371.37     10.42 o
   1   4   1      787.60      807.16     24.89 o
   2   4   1      288.97      333.65     10.58 o
   3   4   1      295.92      347.25     11.25 o
   4   4   1     2296.53     2508.92     69.35 o
   5   4   1     1690.99     1662.27     44.08 o
   6   4   1       57.84       50.51      9.26 o
   7   4   1        7.25        0.00     24.63 o
   8   4   1      351.09      343.87     17.68 o
   9   4   1       82.38       99.29     13.89 o
  -5   5   1       22.77      -31.73     31.73 o
  -4   5   1      118.67      103.44     11.25 o
  -3   5   1       42.43       61.96      8.58 o
  -2   5   1       65.68       66.94      8.65 o
  -1   5   1        1.67        1.93     14.21 o
   0   5   1      380.72      389.50     13.50 o
   1   5   1      348.78      435.32     12.35 o
   2   5   1      155.86      169.28      7.62 o
   3   5   1        1.16       -4.53      4.53 o
   4   5   1      159.97      184.65      8.46 o
   5   5   1     1690.78     1831.23     50.61 o
   6   5   1      354.67      333.65     14.40 o
   7   5   1        3.23      -24.98     24.98 o
   8   5   1       97.15      108.48     13.50 o
   9   5   1      118.48      140.48     16.11 o
  -4   6   1        4.80        2.73      9.07 o
  -3   6   1       72.00      111.22     10.64 o
  -2   6   1       78.29       90.35      8.81 o
  -1   6   1      167.98      235.49     12.44 o
   0   6   1      347.34      329.47     12.93 o
   1   6   1      360.90      421.11     12.76 o
   2   6   1      731.37      754.82     21.19 o
   3   6   1      295.85      310.79     10.90 o
   4   6   1        0.92        6.43     14.37 o
   5   6   1        3.21      -22.02     22.02 o
   6   6   1     1294.89     1128.15     36.36 o
   7   6   1       79.01       69.39     10.29 o
   8   6   1        0.26        8.01     24.66 o
  -4   7   1        5.54        1.74     12.54 o
  -3   7   1        6.87      -19.74     22.76 o
  -2   7   1       87.92      128.58     11.35 o
  -1   7   1      143.67      177.90     12.99 o
   0   7   1       46.56       36.36      8.04 o
   1   7   1        5.53       10.48     19.93 o
   2   7   1      438.88      462.39     16.53 o
   3   7   1      546.23      554.41     17.30 o
   4   7   1      231.29      241.40     13.02 o
   5   7   1       73.38       54.66      9.13 o
   6   7   1       84.73       98.61     12.19 o
   7   7   1       74.61       90.22     13.05 o
   8   7   1        3.69        0.00     25.37 o
  -2   8   1        2.05       14.82     10.51 o
  -1   8   1       12.15       27.43      8.49 o
   0   8   1      514.33      530.17     20.51 o
   1   8   1       46.94       49.32     11.32 o
   2   8   1       32.84       43.41      8.84 o
   3   8   1      125.21      149.48     11.38 o
   4   8   1      217.53      179.61     12.86 o
   5   8   1        6.72       12.57     21.32 o
   6   8   1        7.71       -7.23     30.29 o
   7   8   1       70.14       63.37     10.90 o
   8   8   1       46.29       46.01     14.57 o
  -1   9   1       32.29       43.21     12.89 o
   0   9   1      228.05      263.17     16.46 o
   1   9   1       63.78       59.13     11.22 o
   2   9   1       25.65       15.59      8.71 o
   3   9   1       28.32       35.27      7.97 o
   4   9   1        7.27        4.05      7.85 o
   5   9   1       62.94       75.43     12.22 o
   6   9   1        0.08       -8.91      8.91 o
   7   9   1        2.59       21.29     11.06 o
   1  10   1       25.80        0.00     28.55 o
   2  10   1        1.45       12.38     23.70 o
   3  10   1       11.35       -4.12     26.46 o
   4  10   1       71.55       87.26     13.15 o
   5  10   1       17.25       10.71     13.34 o
   6  10   1       15.53       12.70     33.60 o
  -5 -10   2       85.02       30.90     16.24 o
  -4 -10   2       13.62       15.75     11.58 o
  -3 -10   2       40.55      -21.25     36.30 o
  -2 -10   2        0.53        4.21     31.28 o
  -1 -10   2        7.43       29.32     11.77 o
  -7  -9   2       18.06        0.00     14.76 o
  -6  -9   2       27.65       15.43     12.70 o
  -5  -9   2      348.72      294.01     17.07 o
  -4  -9   2       15.45        2.09      9.49 o
  -3  -9   2        1.97       -6.17     20.90 o
  -2  -9   2       15.30       12.41     22.35 o
  -1  -9   2       13.46       17.72      9.68 o
   0  -9   2       36.65       -6.62     25.18 o
   1  -9   2        0.22       -4.12     26.30 o
  -7  -8   2        0.01       -4.21     24.89 o
  -6  -8   2      110.51      166.58     14.53 o
  -5  -8   2      202.35      206.39     14.15 o
  -4  -8   2       84.88       99.19     11.09 o
  -3  -8   2        7.85      -12.03     18.55 o
  -2  -8   2        7.89       -8.75     25.30 o
  -1  -8   2       17.01      -15.43     24.11 o
   0  -8   2       90.64      127.68     12.60 o
   1  -8   2        0.50        7.81      8.04 o
   2  -8   2       49.42       37.78     12.06 o
   3  -8   2       19.79        9.55     13.89 o
  -8  -7   2      189.15      194.04     16.78 o
  -7  -7   2       26.18       27.14      9.36 o
  -6  -7   2       68.00       13.05     27.33 o
  -5  -7   2        8.62        5.76     21.54 o
  -4  -7   2      443.48      404.55     16.30 o
  -3  -7   2       12.29       15.43      7.40 o
  -2  -7   2       27.08       32.41      8.20 o
  -1  -7   2      298.40      319.12     14.89 o
   0  -7   2        2.71      -11.80     17.52 o
   1  -7   2      191.38      195.23     13.41 o
   2  -7   2       45.45       46.85      9.36 o
   3  -7   2       68.80       90.03     11.83 o
   4  -7   2        1.99      -17.11     30.22 o
  -8  -6   2       85.77       76.33     14.28 o
  -7  -6   2      102.61      116.14     13.76 o
  -6  -6   2       46.58       49.13     10.16 o
  -5  -6   2      129.68      123.47     10.71 o
  -4  -6   2      347.29      367.44     14.69 o
  -3  -6   2      308.78      318.44     11.35 o
  -2  -6   2      165.72      154.04      8.33 o
  -1  -6   2      616.76      634.31     17.91 o
   0  -6   2     1099.38     1150.30     33.99 o
   1  -6   2      100.86      177.61     11.45 o
   2  -6   2       17.42       21.16      7.91 o
   3  -6   2       61.34       53.37     11.41 o
   4  -6   2       89.83      101.31     11.80 o
   5  -6   2        6.79       23.25     11.38 o
  -8  -5   2        0.90       -8.23     29.61 o
  -7  -5   2      112.08      148.77     13.66 o
  -6  -5   2       71.19       85.14      9.61 o
  -5  -5   2       47.61       61.93      8.46 o
  -4  -5   2      131.38      146.58      8.78 o
  -3  -5   2     1923.86     1891.65     43.08 o
  -2  -5   2       36.28       23.57      5.08 o
  -1  -5   2       97.26      119.99      7.23 o
   0  -5   2      144.49      201.95      8.87 o
   1  -5   2     1307.70     1274.47     37.84 o
   2  -5   2       34.89       -2.48     19.97 o
   3  -5   2        4.82      -16.75     18.39 o
   4  -5   2        4.55       -9.84     20.48 o
   5  -5   2       72.84       70.74     11.45 o
  -8  -4   2       32.67       -9.90     22.19 o
  -7  -4   2      123.69      132.82     12.19 o
  -6  -4   2      224.83      275.65     13.83 o
  -5  -4   2      124.08      146.71     10.00 o
  -4  -4   2       45.70       36.85      5.82 o
  -3  -4   2     1421.13     1523.30     36.94 o
  -2  -4   2     1745.50     2016.11     56.07 o
  -1  -4   2       41.72       44.08      4.66 o
   0  -4   2      910.69     1240.07     32.12 o
   1  -4   2     2404.22     2774.76     70.45 o
   2  -4   2      107.63       96.91      6.88 o
   3  -4   2       44.33       29.07      7.14 o
   4  -4   2       15.51       19.90      6.53 o
   5  -4   2      124.54      130.41     11.67 o
   6  -4   2       36.24       39.39     11.67 o
  -8  -3   2        1.11       -9.94     23.63 o
  -7  -3   2        0.77      -22.31     23.21 o
  -6  -3   2      182.44      182.24     12.03 o
  -5  -3   2     2166.39     2182.53     51.28 o
  -4  -3   2      163.65      171.89      7.97 o
  -3  -3   2      281.88      284.36      9.42 o
  -2  -3   2     3822.79     4313.88     73.79 o
  -1  -3   2     4701.66     5344.54     77.26 o
   0  -3   2       73.14       57.65      4.37 o
   1  -3   2      115.13      122.66      5.63 o
   2  -3   2      741.53      682.38     19.97 o
   3  -3   2      126.05      108.39      6.98 o
   4  -3   2      310.51      287.12     13.21 o
   5  -3   2      115.40       98.90      9.97 o
   6  -3   2      110.27      136.84     13.57 o
   7  -3   2       16.06        3.83     29.81 o
  -8  -2   2      124.39      128.71     15.47 o
  -7  -2   2      132.60      100.25     12.51 o
  -6  -2   2      273.15      230.15     12.86 o
  -5  -2   2     3633.88     3458.45     91.09 o
  -4  -2   2      672.05      673.02     21.41 o
  -3  -2   2       15.93       19.10      3.89 o
  -2  -2   2       26.22       25.40      2.83 o
  -1  -2   2      918.81     1107.76     30.93 o
   0  -2   2      280.18      386.35     10.58 o
   1  -2   2     2505.85     2617.98     50.35 o
   2  -2   2     1806.49     1535.59     45.24 o
   3  -2   2     2507.07     2170.86     61.99 o
   4  -2   2      367.07      398.76     12.03 o
   5  -2   2       11.79        7.59      6.21 o
   6  -2   2      130.16      108.52     11.00 o
   7  -2   2       95.34       74.11     14.69 o
  -8  -1   2      199.81      193.82     18.49 o
  -7  -1   2       20.97       20.67     10.80 o
  -6  -1   2      188.19      157.10     10.71 o
  -5  -1   2     1204.94     1199.53     40.00 o
  -4  -1   2     2776.18     3191.23     78.94 o
  -3  -1   2     3886.92     4981.76     82.31 o
  -2  -1   2     3783.95     4314.94     63.98 o
  -1  -1   2     6628.63     7893.61     69.87 o
   0  -1   2    11055.68    10325.98     70.93 o
   1  -1   2     5872.96     5070.44     58.39 o
   2  -1   2      828.20      663.79     18.65 o
   3  -1   2     3345.61     3327.62     70.86 o
   4  -1   2     2102.85     2079.19     61.83 o
   5  -1   2      270.14      275.68     12.60 o
   6  -1   2       14.00        9.74      7.40 o
   7  -1   2      303.27      307.90     18.33 o
   8  -1   2       72.84      101.51     15.18 o
  -8   0   2       87.70      104.27     10.61 o
  -7   0   2      195.63      220.89     21.46 o
  -6   0   2       92.93      105.31     22.68 o
  -5   0   2        6.52        3.37      6.10 o
  -4   0   2      936.82      979.55     48.62 o
  -3   0   2      674.44      789.86     17.41 o
  -2   0   2      605.27      607.01     17.99 o
  -1   0   2      509.61      554.80     36.48 o
   0   0   2     1058.60      962.89     13.14 o
   1   0   2      596.53      566.19     62.04 o
   2   0   2     5029.10     5301.58    287.80 o
   3   0   2      593.18      743.92     28.33 o
   4   0   2     2752.55     2812.82    206.24 o
   5   0   2      240.00      250.57      7.25 o
   6   0   2        3.27       -0.44      5.03 o
   7   0   2        6.46       -8.06     19.98 o
   8   0   2      146.28      165.93     23.42 o
  -7   1   2      211.83      226.65     15.59 o
  -6   1   2      223.78      216.36     12.93 o
  -5   1   2      416.68      440.75     16.59 o
  -4   1   2      731.28      720.32     22.99 o
  -3   1   2     3669.70     4011.58     79.42 o
  -2   1   2      544.00      604.44     19.07 o
  -1   1   2       36.86       25.88      2.54 o
   0   1   2       91.70       52.25      2.32 o
   1   1   2    22105.75    24896.35    112.57 o
   2   1   2      696.20      722.18     17.46 o
   3   1   2       52.46       55.56      4.47 o
   4   1   2       50.17       25.63      4.95 o
   5   1   2      968.32      965.97     27.46 o
   6   1   2        0.01      -21.83     21.83 o
   7   1   2        0.59        9.45     16.37 o
   8   1   2      197.73      193.05     15.92 o
  -7   2   2       52.76       32.41     12.41 o
  -6   2   2       74.54       78.55     11.54 o
  -5   2   2       25.23        9.58     20.06 o
  -4   2   2      264.24      242.21     11.99 o
  -3   2   2      539.67      596.63     16.85 o
  -2   2   2     3628.25     3689.09     70.77 o
  -1   2   2     1822.05     1698.02     40.96 o
   0   2   2       25.94       20.13      2.60 o
   1   2   2     7416.05     8807.24     79.42 o
   2   2   2     4669.79     4721.10     65.30 o
   3   2   2      834.72      985.64     25.05 o
   4   2   2       13.24       24.69      4.31 o
   5   2   2      498.45      451.88     13.18 o
   6   2   2      260.69      271.14     13.44 o
   7   2   2        0.59      -22.28     22.28 o
   8   2   2       18.15      -19.36     28.71 o
  -6   3   2        2.36      -22.22     22.22 o
  -5   3   2      320.70      293.30     14.95 o
  -4   3   2        0.03       -2.67      7.04 o
  -3   3   2       77.36       80.67      6.59 o
  -2   3   2     1430.23     1271.97     33.28 o
  -1   3   2     3581.92     4031.55     74.14 o
   0   3   2     1138.43     1148.27     25.92 o
   1   3   2       16.23        1.96      7.68 o
   2   3   2     3958.95     4192.44     68.39 o
   3   3   2       76.54       66.46      5.08 o
   4   3   2      191.96      212.14      8.46 o
   5   3   2       13.74       -9.52     13.34 o
   6   3   2      481.47      567.95     17.75 o
   7   3   2       25.43       35.14      8.20 o
   8   3   2        3.16      -25.98     25.98 o
   9   3   2       21.12        6.98     12.96 o
  -6   4   2        6.56      -10.96     10.96 o
  -5   4   2      236.60      272.01     17.62 o
  -4   4   2       98.49       65.11      9.20 o
  -3   4   2        0.54       10.13     17.17 o
  -2   4   2      575.14      475.28     15.30 o
  -1   4   2      887.99      832.76     22.54 o
   0   4   2     1487.89     1685.16     36.53 o
   1   4   2      480.80      494.12     13.66 o
   2   4   2        9.14        2.83      3.44 o
   3   4   2     2437.65     2427.28     63.12 o
   4   4   2      334.99      374.42     11.00 o
   5   4   2        2.97       -7.97     15.72 o
   6   4   2       68.99       91.12     10.42 o
   7   4   2      215.33      217.93     14.50 o
   8   4   2        8.17        0.00     32.25 o
   9   4   2       48.83       63.82     14.82 o
  -5   5   2       98.91      138.29     14.53 o
  -4   5   2      398.55      445.25     19.26 o
  -3   5   2        1.98        0.00     18.01 o
  -2   5   2        0.05       -5.05     15.92 o
  -1   5   2      249.41      264.97     10.26 o
   0   5   2     1837.00     1972.32     43.73 o
   1   5   2      210.48      268.60      9.42 o
   2   5   2       22.36       26.43      4.66 o
   3   5   2      646.00      597.11     20.55 o
   4   5   2     1206.47     1394.44     39.00 o
   5   5   2       22.80       34.79      7.20 o
   7   5   2      317.27      292.94     15.21 o
   8   5   2      117.66      122.21     13.09 o
   9   5   2        0.07      -15.47     25.66 o
  -4   6   2       16.02        6.66     24.89 o
  -3   6   2       77.28       41.54      9.52 o
  -2   6   2       29.75       39.13      7.88 o
  -1   6   2      280.37      314.20     14.73 o
   0   6   2        5.86       17.94      6.40 o
   1   6   2      254.85      266.58     10.42 o
   2   6   2        2.91        0.26      5.40 o
   3   6   2      658.95      676.98     20.48 o
   4   6   2     1182.53     1256.15     40.45 o
   5   6   2      294.16      318.12     14.28 o
   6   6   2       47.83       54.85      9.10 o
   7   6   2      276.52      259.51     15.53 o
   8   6   2      110.30      105.14     14.89 o
  -3   7   2        9.61       21.03      9.90 o
  -2   7   2       28.69        7.97      8.58 o
  -1   7   2       13.24       -6.53      8.52 o
   0   7   2        1.15        5.85      6.85 o
   1   7   2       11.98        5.27     17.46 o
   2   7   2       62.30       64.31      8.68 o
   3   7   2      345.63      363.97     15.43 o
   4   7   2      604.06      630.10     19.13 o
   5   7   2      366.16      347.86     15.63 o
   6   7   2       21.11       12.31     23.44 o
   7   7   2        5.28       28.81      9.94 o
   8   7   2      260.42      302.43     19.81 o
  -2   8   2        3.43       -3.41     11.06 o
  -1   8   2       51.80       15.66     25.21 o
   0   8   2        5.27       27.04      9.20 o
   1   8   2      230.91      287.48     16.17 o
   2   8   2      119.55      122.47     10.67 o
   3   8   2       80.22       71.86      9.65 o
   4   8   2        5.20      -25.75     25.75 o
   5   8   2       80.32       99.03     12.41 o
   6   8   2      121.47      113.34     14.66 o
   7   8   2       20.48       14.08      9.87 o
   8   8   2       38.06        3.79     29.71 o
  -1   9   2        5.26       -1.41     12.06 o
   0   9   2       43.15        3.28     28.01 o
   1   9   2       92.30       91.86     12.22 o
   2   9   2       99.26       52.89     10.51 o
   3   9   2       50.03       44.18      9.16 o
   4   9   2        3.63        9.07      7.40 o
   5   9   2       55.52       70.70     11.03 o
   6   9   2      113.33       64.92     11.32 o
   7   9   2        1.03        8.71     22.19 o
   1  10   2       40.29       13.76     12.99 o
   2  10   2       39.85       54.37     12.86 o
   3  10   2       19.47        0.00     26.75 o
   4  10   2       47.71       13.12     12.57 o
   5  10   2        1.51        0.00     32.99 o
   6  10   2        0.64        4.21     27.59 o
  -5 -10   3       11.22      -14.08     14.08 o
  -4 -10   3       71.78       76.14     13.50 o
  -3 -10   3       44.57      -17.30     34.05 o
  -2 -10   3        3.62       15.08     11.22 o
  -1 -10   3        7.38       23.79     13.92 o
  -6  -9   3        4.12        9.32     11.67 o
  -5  -9   3      101.20       76.14     11.86 o
  -4  -9   3      146.54      113.40     12.41 o
  -3  -9   3       26.98       28.81      9.77 o
  -2  -9   3        3.27      -12.64     23.63 o
  -1  -9   3       19.15       29.10      9.87 o
   0  -9   3       52.69       12.06     41.19 o
   1  -9   3       15.61       -4.15     31.86 o
  -7  -8   3      106.24      134.33     14.63 o
  -6  -8   3       48.02       29.71     10.42 o
  -5  -8   3      139.39      115.11     12.99 o
  -4  -8   3       69.66       53.25     10.06 o
  -3  -8   3      133.33       93.98     12.28 o
  -2  -8   3        6.24       -5.63      8.68 o
  -1  -8   3        0.10       -6.30     23.95 o
   0  -8   3       36.75       33.79     10.00 o
   1  -8   3       58.07       49.10      9.90 o
   2  -8   3       16.07        4.08     26.78 o
  -8  -7   3        3.51      -19.39     28.78 o
  -7  -7   3       86.58       56.20     10.71 o
  -6  -7   3      453.33      518.50     21.29 o
  -5  -7   3      153.93      171.21     12.31 o
  -4  -7   3        0.79      -16.37     21.12 o
  -3  -7   3       14.29       21.35      7.78 o
  -2  -7   3      113.68      110.54     10.84 o
  -1  -7   3       75.21       58.23      9.94 o
   0  -7   3        8.27       -4.82     16.30 o
   1  -7   3       76.12      109.96     11.90 o
   2  -7   3       75.08       98.71     11.25 o
   3  -7   3       25.01       32.99     10.87 o
   4  -7   3       42.06       79.06     12.86 o
  -8  -6   3        1.02       -8.68     29.48 o
  -7  -6   3       31.84       -3.76     34.34 o
  -6  -6   3      397.99      393.52     17.81 o
  -5  -6   3      571.41      558.08     18.10 o
  -4  -6   3      224.98      199.15     11.99 o
  -3  -6   3      148.80      162.85      9.87 o
  -2  -6   3      510.05      524.06     15.30 o
  -1  -6   3      605.47      688.97     21.48 o
   0  -6   3      138.05      169.96     11.19 o
   1  -6   3      171.33      183.40     12.60 o
   2  -6   3      100.06       90.70     10.22 o
   3  -6   3      146.65      192.27     14.21 o
   4  -6   3      112.52      118.77     12.48 o
   5  -6   3        0.33        3.89     28.81 o
  -8  -5   3       80.32      127.81     14.44 o
  -7  -5   3      152.52      150.06     13.92 o
  -6  -5   3       25.65       26.59      8.65 o
  -5  -5   3      798.73      811.51     26.20 o
  -4  -5   3     1039.11     1054.97     30.58 o
  -3  -5   3       78.49       85.20      6.95 o
  -2  -5   3      220.99      214.46      8.58 o
  -1  -5   3     1180.34     1333.28     36.69 o
   0  -5   3      204.41      187.29      8.65 o
   1  -5   3      156.81      138.74      8.07 o
   2  -5   3       95.89      139.22      9.94 o
   3  -5   3      159.70      182.18     11.22 o
   5  -5   3       28.64       37.72      9.55 o
  -8  -4   3      196.40      208.90     16.01 o
  -7  -4   3       40.57       46.14     11.19 o
  -6  -4   3       77.43       60.00      9.03 o
  -5  -4   3        1.81        7.23     15.08 o
  -4  -4   3     2104.33     2344.52     51.35 o
  -3  -4   3       80.72       88.16      5.98 o
  -2  -4   3      206.60      275.45      8.81 o
  -1  -4   3     2454.97     2939.89     68.16 o
   0  -4   3     4704.70     4930.25     90.22 o
   1  -4   3      353.58      366.06     10.13 o
   2  -4   3      165.43      167.71      7.81 o
   3  -4   3      328.01      261.18     12.57 o
   4  -4   3       94.14       90.80      8.68 o
   5  -4   3       17.81       21.35      9.81 o
   6  -4   3       17.31       -1.38     11.22 o
  -8  -3   3       51.67       37.39     12.93 o
  -7  -3   3      285.58      263.24     15.98 o
  -6  -3   3       55.04       69.45      8.10 o
  -5  -3   3      362.48      417.44     14.34 o
  -4  -3   3     1425.60     1534.75     38.71 o
  -3  -3   3     4211.09     4922.76     89.38 o
  -2  -3   3       31.68       29.45      3.76 o
  -1  -3   3     1071.44     1314.38     28.71 o
   0  -3   3      604.13      830.70     23.21 o
   1  -3   3      627.05      712.06     22.89 o
   2  -3   3       55.06       55.85      5.27 o
   3  -3   3       14.38       11.41      4.44 o
   4  -3   3      284.78      251.31     12.76 o
   5  -3   3       63.07       76.94      8.97 o
   6  -3   3        3.66        6.11      9.68 o
   7  -3   3        6.40       22.89     11.22 o
  -8  -2   3        1.13       -5.66     11.03 o
  -7  -2   3      258.13      330.60     18.52 o
  -6  -2   3      154.60      143.56     10.80 o
  -5  -2   3       13.64       17.07      6.98 o
  -4  -2   3       45.15       41.22      5.59 o
  -3  -2   3     5834.12     6771.29    100.06 o
  -2  -2   3       20.21       35.82      3.95 o
  -1  -2   3      826.66      901.05     20.90 o
   0  -2   3      657.89      671.80     18.04 o
   1  -2   3     6006.27     5619.57     76.23 o
   2  -2   3      453.22      359.69     10.48 o
   3  -2   3       27.54       19.71      4.53 o
   4  -2   3      362.83      352.75     11.70 o
   5  -2   3      336.29      325.71     13.21 o
   6  -2   3        0.39        0.00     18.78 o
   7  -2   3       38.31       47.14     11.74 o
  -8  -1   3        2.78       -1.86     10.74 o
  -7  -1   3      133.62      168.03     14.50 o
  -6  -1   3      679.48      664.31     19.74 o
  -5  -1   3      987.87     1106.19     32.15 o
  -4  -1   3      555.69      599.65     17.78 o
  -3  -1   3      230.02      330.60     11.99 o
  -2  -1   3     3336.84     3785.93     63.82 o
  -1  -1   3        2.74       16.91      2.67 o
   0  -1   3        7.62       -5.95      6.08 o
   1  -1   3      644.03      474.22     14.24 o
   2  -1   3     1101.05      995.07     23.79 o
   3  -1   3        2.73       -3.44      3.44 o
   4  -1   3      742.14      720.80     22.22 o
   5  -1   3      910.74      842.02     23.02 o
   6  -1   3       61.87       74.53      8.46 o
   7  -1   3        1.56        7.33     25.88 o
   8  -1   3       10.64        8.42     11.70 o
  -8   0   3       13.69      -17.61     21.07 o
  -7   0   3        2.63        5.59      9.92 o
  -6   0   3      371.19      384.72     18.41 o
  -5   0   3     2709.54     2753.03     53.39 o
  -4   0   3        1.54       -9.24      9.24 o
  -3   0   3      184.77      218.64     12.41 o
  -2   0   3     1828.26     1949.49     72.34 o
  -1   0   3     1872.83     2055.70    119.69 o
   0   0   3       23.37       22.81      1.83 o
   1   0   3       47.47       39.54      1.84 o
   2   0   3     1740.54     1773.17     90.75 o
   3   0   3     2795.47     2664.01    165.60 o
   4   0   3      220.79      246.76      6.41 o
   5   0   3       71.73       74.19      8.26 o
   6   0   3      761.95      721.95     43.41 o
   7   0   3       12.17       14.09     20.40 o
   8   0   3        0.03       -8.76     20.00 o
  -7   1   3        0.01        6.69     22.19 o
  -6   1   3      316.25      309.31     15.18 o
  -5   1   3      205.41      212.27     12.89 o
  -4   1   3      832.28      988.44     26.65 o
  -3   1   3     1560.48     1663.07     37.65 o
  -2   1   3      176.38      137.55      5.79 o
  -1   1   3     4579.75     3643.27     55.79 o
   0   1   3        6.33        8.71      2.03 o
   1   1   3     2487.10     2396.41     39.58 o
   2   1   3     3416.88     3455.24     55.08 o
   3   1   3     8352.23     9061.28    107.10 o
   4   1   3      371.13      404.61     10.74 o
   5   1   3       45.41       51.51      5.92 o
   6   1   3      321.04      318.63     14.40 o
   7   1   3      449.30      415.00     17.56 o
   8   1   3       66.17       45.43     13.34 o
  -7   2   3       26.84       31.00     11.29 o
  -6   2   3       97.79       83.40     12.41 o
  -5   2   3      176.50      205.36     11.61 o
  -4   2   3      181.87      184.36     10.87 o
  -3   2   3        3.79       10.13      4.28 o
  -2   2   3       56.08       44.79      4.34 o
  -1   2   3     3642.48     3726.74     63.92 o
   0   2   3     2824.63     2714.86     49.39 o
   1   2   3      379.94      529.01     15.43 o
   2   2   3     2600.45     2710.84     51.48 o
   3   2   3     3224.65     3778.12     69.64 o
   4   2   3     1904.60     2105.40     60.29 o
   5   2   3      358.38      370.24     11.32 o
   6   2   3       26.54       19.58      7.78 o
   7   2   3      585.73      560.04     20.42 o
   8   2   3      187.94      188.42     15.98 o
  -6   3   3       39.81       30.32     11.00 o
  -5   3   3       11.81        0.00     18.46 o
  -4   3   3      168.14      152.76     10.64 o
  -3   3   3      650.46      624.25     19.52 o
  -2   3   3      113.98      100.96      6.14 o
  -1   3   3     1256.28     1129.56     28.71 o
   0   3   3     3736.69     3791.27     68.16 o
   1   3   3      724.23      942.46     22.99 o
   2   3   3       86.99       91.09      4.76 o
   3   3   3      299.16      283.56      9.52 o
   4   3   3      546.93      525.76     16.49 o
   5   3   3      478.42      461.10     13.70 o
   6   3   3       73.60       74.37      9.84 o
   7   3   3       15.86        5.85      8.26 o
   8   3   3      446.68      525.34     21.90 o
   9   3   3        5.90        7.72     31.83 o
  -6   4   3       10.09      -18.87     33.54 o
  -5   4   3        2.29       -1.83      9.58 o
  -4   4   3       53.50       56.75      9.16 o
  -3   4   3      863.61      803.05     22.12 o
  -2   4   3      737.90      581.39     18.33 o
  -1   4   3        5.31        4.18      3.99 o
   0   4   3      395.19      456.51     13.05 o
   1   4   3     3498.85     3887.05     76.30 o
   2   4   3       12.73       12.44      3.67 o
   3   4   3      111.74      110.09      6.40 o
   4   4   3      254.70      276.64      9.55 o
   5   4   3      844.47      815.46     25.66 o
   6   4   3      203.51      245.62     13.12 o
   7   4   3        5.52        2.99     24.53 o
   8   4   3      261.38      312.33     18.71 o
   9   4   3      169.06      166.01     17.20 o
  -5   5   3       63.15       40.93     13.79 o
  -4   5   3       64.11       39.58     11.16 o
  -3   5   3      152.00      129.35      9.84 o
  -2   5   3      373.28      344.52     14.47 o
  -1   5   3      458.49      388.21     12.12 o
   0   5   3      456.95      415.41     14.15 o
   1   5   3      837.83      916.45     30.29 o
   2   5   3     2136.34     2179.70     64.24 o
   3   5   3      214.68      264.52      9.55 o
   4   5   3        2.49      -14.31     14.31 o
   5   5   3      215.58      250.31     11.74 o
   6   5   3     1015.79     1072.94     29.93 o
   7   5   3        0.10       -6.17     20.93 o
   8   5   3        2.93       -3.83     24.47 o
   9   5   3       32.62        7.68     30.29 o
  -4   6   3        2.39      -24.28     24.28 o
  -3   6   3       74.77       78.07     10.48 o
  -2   6   3      228.50      221.57     12.70 o
  -1   6   3      229.70      189.41     12.09 o
   0   6   3       57.97       58.45      8.36 o
   1   6   3        1.61        4.82      5.05 o
   2   6   3      366.00      373.58     11.58 o
   3   6   3      398.10      395.99     12.73 o
   4   6   3      156.21      152.89     10.39 o
   5   6   3      156.83      145.85     11.29 o
   6   6   3      202.94      196.55     12.86 o
   7   6   3      192.31      200.92     14.12 o
   8   6   3       29.05      -11.86     24.66 o
   9   6   3       40.92       62.05     13.63 o
  -3   7   3        0.20       -8.07     29.07 o
  -2   7   3       30.32       31.32      8.78 o
  -1   7   3       63.54       82.57      9.68 o
   0   7   3      229.01      195.68     12.15 o
   1   7   3      416.60      382.78     15.63 o
   2   7   3      136.22      155.56     11.06 o
   3   7   3      829.92      765.08     22.76 o
   4   7   3      390.98      393.65     16.04 o
   5   7   3       42.72        8.62      8.68 o
   6   7   3        7.34        7.17      8.81 o
   7   7   3      198.90      201.63     15.63 o
   8   7   3       72.16       73.69     15.11 o
  -2   8   3        2.63      -24.73     31.93 o
  -1   8   3       73.42       77.55     10.45 o
   0   8   3       18.40        3.28     25.63 o
   1   8   3      124.68      144.40     12.89 o
   2   8   3        0.18       -5.72     16.69 o
   3   8   3      286.73      281.98     14.12 o
   4   8   3      176.29      168.00     11.96 o
   5   8   3      108.98      112.66     12.57 o
   6   8   3       89.55       96.43     13.76 o
   7   8   3      122.59       97.29     11.22 o
   8   8   3       53.44       37.88     13.28 o
  -1   9   3        1.21        8.30     25.53 o
   0   9   3        6.73        1.09     10.32 o
   1   9   3       30.70       -6.33     20.06 o
   2   9   3       19.60       -6.08     21.93 o
   3   9   3      200.16      224.39     13.54 o
   4   9   3       93.59       94.85     10.93 o
   5   9   3       31.27       15.02     11.25 o
   6   9   3       22.32       25.05      9.58 o
   7   9   3        1.65       14.47     11.38 o
   1  10   3       55.54       45.72     15.66 o
   2  10   3       89.85       57.39     14.57 o
   3  10   3       32.87       18.65     12.25 o
   4  10   3       21.28       11.77     12.76 o
   5  10   3        7.85       12.76     32.15 o
   6  10   3        7.62       18.49     13.76 o
  -4 -10   4       16.09        9.26     14.12 o
  -3 -10   4       23.30       12.48     13.89 o
  -2 -10   4       68.76       55.33     15.63 o
  -1 -10   4       14.62       12.96     30.87 o
  -6  -9   4       10.77       12.48     25.95 o
  -5  -9   4       37.79        0.00     30.32 o
  -4  -9   4       83.44       78.81     11.25 o
  -3  -9   4        1.58        5.24      8.49 o
  -2  -9   4      132.42      149.57     13.02 o
  -1  -9   4       45.38       68.52     11.77 o
   0  -9   4       24.57       19.07     12.35 o
   1  -9   4       10.45       -4.21     26.94 o
  -7  -8   4        0.41      -33.86     33.86 o
  -6  -8   4       29.59        9.84     24.73 o
  -5  -8   4      122.02      120.99     13.18 o
  -4  -8   4      167.23      145.88     13.89 o
  -3  -8   4       61.23       59.74     10.90 o
  -2  -8   4        1.17        3.15     19.16 o
  -1  -8   4       21.66       34.37      9.16 o
   0  -8   4       27.90        2.99     25.53 o
   1  -8   4      114.93      113.15     13.15 o
   2  -8   4       11.12        4.15     28.97 o
  -7  -7   4      122.06      114.82     15.14 o
  -6  -7   4        2.39       14.66     24.89 o
  -5  -7   4       18.31       33.82      9.26 o
  -4  -7   4      243.18      245.81     14.47 o
  -3  -7   4        7.80        0.00     20.67 o
  -2  -7   4       47.94       52.31      9.29 o
  -1  -7   4      156.44      161.18     10.42 o
   0  -7   4      126.22      200.09     11.45 o
   1  -7   4        1.68       -3.63      8.71 o
   2  -7   4       39.53       46.59      8.81 o
   3  -7   4       39.47       13.34     21.12 o
   4  -7   4       48.36       39.87     15.11 o
  -8  -6   4       62.69       64.85     14.02 o
  -7  -6   4      293.40      253.14     15.27 o
  -6  -6   4       10.50        3.22     22.44 o
  -5  -6   4      307.59      278.06     14.24 o
  -4  -6   4       31.10       31.61      8.26 o
  -3  -6   4      345.30      342.56     14.08 o
  -2  -6   4       50.92       35.01      8.46 o
  -1  -6   4       45.88       51.83      8.10 o
   0  -6   4      127.28      129.00     10.13 o
   1  -6   4       10.10      -10.90     20.38 o
   2  -6   4       25.25       36.11      8.20 o
   3  -6   4       49.63       62.31      9.55 o
   4  -6   4      122.41      119.42     13.09 o
  -8  -5   4        4.42       -8.68     33.02 o
  -7  -5   4      245.45      292.01     18.55 o
  -6  -5   4      376.08      392.26     17.49 o
  -5  -5   4       52.68       40.38      8.52 o
  -4  -5   4      205.48      203.17     11.35 o
  -3  -5   4      326.86      319.12     11.51 o
  -2  -5   4       73.42       51.48      6.11 o
  -1  -5   4        2.76       -3.54     14.18 o
   0  -5   4      664.46      656.46     23.25 o
   1  -5   4     1108.52     1090.21     37.46 o
   2  -5   4       47.59       63.47      8.65 o
   3  -5   4        1.29       13.50      6.91 o
   4  -5   4       83.32       54.82     10.19 o
   5  -5   4       86.82       64.21     12.48 o
  -8  -4   4       28.56       45.59     12.15 o
  -7  -4   4       24.64       27.78      9.87 o
  -6  -4   4      698.30      658.20     19.93 o
  -5  -4   4       84.20       70.25      8.78 o
  -4  -4   4      652.29      684.69     20.64 o
  -3  -4   4        2.85        6.95      3.70 o
  -2  -4   4     4050.50     4423.65     88.84 o
  -1  -4   4      818.39      869.35     27.78 o
   0  -4   4       11.25        7.56      4.50 o
   1  -4   4       39.22       41.86      4.95 o
   2  -4   4      128.92      102.47      6.85 o
   3  -4   4      117.92      106.52      9.84 o
   4  -4   4       70.85       74.18      8.62 o
   5  -4   4        9.46       13.95      9.13 o
   6  -4   4       77.83       91.19     12.96 o
  -8  -3   4        5.40        0.00     27.72 o
  -7  -3   4      240.77      191.76     15.34 o
  -6  -3   4      582.91      507.66     18.07 o
  -5  -3   4      689.68      756.81     21.06 o
  -4  -3   4       44.36       41.41      6.08 o
  -3  -3   4       24.87       35.75      4.92 o
  -2  -3   4     5114.10     5749.31     92.34 o
  -1  -3   4     3650.94     4527.44     77.84 o
   0  -3   4      258.49      252.46      7.81 o
   1  -3   4        4.70        7.68      3.67 o
   2  -3   4     1316.91     1029.37     30.10 o
   3  -3   4      268.63      243.85      9.52 o
   4  -3   4       11.97        7.85     17.52 o
   5  -3   4        0.30       -5.40     18.33 o
   6  -3   4      114.93       96.04     12.83 o
   7  -3   4        9.47       -3.83     30.87 o
  -8  -2   4       94.65      105.91     15.30 o
  -7  -2   4      101.49      114.05     14.82 o
  -6  -2   4        0.98      -16.72     18.07 o
  -5  -2   4     1077.09     1173.06     33.50 o
  -4  -2   4      641.29      652.25     21.93 o
  -3  -2   4      269.38      293.97      9.00 o
  -2  -2   4      669.90      852.24     24.11 o
  -1  -2   4     7073.52     8000.33     92.99 o
   0  -2   4     3062.13     2637.72     52.67 o
   1  -2   4      344.12      302.30      8.97 o
   2  -2   4       17.94       11.74      3.28 o
   3  -2   4     2433.50     2330.57     64.27 o
   4  -2   4        6.02       15.24      4.82 o
   5  -2   4        0.26       -0.39      6.11 o
   6  -2   4        0.89        0.00     18.91 o
   7  -2   4      156.36      174.33     15.53 o
  -8  -1   4       96.27       69.84     16.72 o
  -7  -1   4      120.75      151.41     14.57 o
  -6  -1   4       46.85        8.62     20.48 o
  -5  -1   4      196.58      193.08     10.96 o
  -4  -1   4     2755.72     3024.46     78.90 o
  -3  -1   4      477.54      595.92     18.55 o
  -2  -1   4      107.48      118.10      5.47 o
  -1  -1   4     3883.80     4541.65     64.98 o
   0  -1   4    12875.03    12218.43     98.45 o
   1  -1   4     1649.46     1499.77     37.27 o
   2  -1   4      144.64      131.57      5.34 o
   3  -1   4     1297.24     1166.28     30.16 o
   4  -1   4     1197.88     1028.02     33.18 o
   5  -1   4       58.47       59.03      8.01 o
   6  -1   4       15.74       15.79      8.23 o
   7  -1   4        7.76        3.67     25.72 o
   8  -1   4       68.47       56.11     15.43 o
  -7   0   4      290.07      245.51     10.86 o
  -6   0   4        3.37        0.99     14.24 o
  -5   0   4        4.68        7.60     12.36 o
  -4   0   4      841.58      938.36     40.50 o
  -3   0   4     3285.87     3690.81    256.80 o
  -2   0   4     1148.27     1559.92     78.90 o
  -1   0   4       45.10       87.95     11.25 o
   0   0   4     1004.89      671.52     21.35 o
   1   0   4    12611.20    11469.27    695.58 o
   2   0   4        9.71       12.31      2.07 o
   3   0   4      147.19      127.28      7.15 o
   4   0   4     2403.27     2409.93    119.08 o
   5   0   4      847.50      817.77     34.76 o
   6   0   4        0.81        8.00     14.20 o
   7   0   4       21.23       24.01     14.81 o
   8   0   4       25.14       32.49     19.21 o
  -7   1   4      228.31      241.89     17.59 o
  -6   1   4      354.44      328.41     16.49 o
  -5   1   4       26.96       20.90      7.30 o
  -4   1   4       11.97        3.99     14.95 o
  -3   1   4     1164.40     1134.80     32.38 o
  -2   1   4       76.91       75.17      4.92 o
  -1   1   4     3869.18     3148.34     56.43 o
   0   1   4      641.43      457.12     13.50 o
   1   1   4     1314.04     1254.54     31.83 o
   2   1   4     3020.02     2951.37     54.40 o
   3   1   4      263.31      254.46      8.23 o
   4   1   4     1567.95     1732.20     40.32 o
   5   1   4      544.49      487.85     14.05 o
   6   1   4       26.76       45.82      7.88 o
   7   1   4       34.71       42.60      9.42 o
   8   1   4       48.06       46.17     12.09 o
  -7   2   4       46.58       61.73     13.28 o
  -6   2   4      406.45      508.56     20.93 o
  -5   2   4      853.63      887.35     26.01 o
  -4   2   4      366.74      364.71     14.85 o
  -3   2   4       17.57       21.83      4.73 o
  -2   2   4     1671.45     1615.61     35.72 o
  -1   2   4     1990.08     1963.64     48.94 o
   0   2   4      612.48      680.03     18.94 o
   1   2   4      138.53      186.00      5.43 o
   2   2   4     3416.83     3483.63     60.58 o
   3   2   4      293.87      273.36      7.78 o
   4   2   4       82.61      122.86      6.66 o
   5   2   4      397.55      372.30     11.48 o
   6   2   4      703.12      763.82     25.75 o
   7   2   4       75.18       74.43     10.93 o
  -6   3   4      143.33      163.01     14.37 o
  -5   3   4       77.05       52.73      9.42 o
  -4   3   4        8.89        4.69     18.42 o
  -3   3   4      110.90       85.11      7.91 o
  -2   3   4     1759.14     1477.90     37.33 o
  -1   3   4     1237.05     1162.42     30.00 o
   0   3   4        1.14        1.25     10.13 o
   1   3   4      267.38      294.78      8.97 o
   2   3   4     1812.37     1797.66     47.52 o
   3   3   4     3150.22     3485.27     71.03 o
   4   3   4        1.85        1.64     11.51 o
   5   3   4       42.63       -5.82     16.78 o
   6   3   4      621.19      623.12     19.32 o
   7   3   4       57.53       56.78      9.36 o
   8   3   4       77.81       70.96     13.60 o
   9   3   4       41.72       32.41     13.50 o
  -6   4   4        4.28       -6.95     11.86 o
  -5   4   4       85.58      107.26     12.60 o
  -4   4   4      258.73      202.82     12.54 o
  -3   4   4       11.04       12.54      7.49 o
  -2   4   4      308.99      277.32     10.51 o
  -1   4   4     1519.21     1299.87     35.11 o
   0   4   4      912.79      905.39     23.09 o
   1   4   4        2.97        2.25      3.70 o
   2   4   4        8.10        5.08      3.38 o
   3   4   4     3843.22     4002.48     82.89 o
   4   4   4       16.36       11.22      4.95 o
   5   4   4      557.20      496.89     14.73 o
   6   4   4       54.54       55.21      8.71 o
   7   4   4      644.59      638.01     20.96 o
   8   4   4      160.06      183.72     16.56 o
   9   4   4        5.98      -15.27     27.01 o
  -5   5   4        0.55       -8.49     22.51 o
  -4   5   4       22.97      -21.45     27.72 o
  -3   5   4      132.42       93.82      9.94 o
  -2   5   4      126.85      133.18     10.22 o
  -1   5   4      801.16      732.86     21.83 o
   0   5   4      990.58      964.58     32.57 o
   1   5   4      153.35      150.22      7.49 o
   2   5   4        4.75        3.25     12.19 o
   3   5   4      151.13      174.17      7.85 o
   4   5   4      158.50      149.93      8.58 o
   5   5   4       16.66       12.54      7.40 o
   6   5   4      255.79      258.51     13.44 o
   7   5   4      104.34      101.06     12.03 o
   8   5   4      121.23      121.09     14.79 o
   9   5   4        4.11      -26.91     27.97 o
  -4   6   4       33.38       30.29     11.96 o
  -3   6   4      343.08      356.61     17.56 o
  -2   6   4      153.21      124.17     11.19 o
  -1   6   4       89.57      105.78      9.71 o
   0   6   4       56.76       67.71      8.75 o
   1   6   4      108.15      125.78      8.30 o
   2   6   4       18.89       19.68      5.79 o
   3   6   4      121.65      128.74      8.04 o
   4   6   4      371.67      375.16     14.63 o
   5   6   4      139.66      135.49     11.35 o
   6   6   4      443.34      395.61     16.78 o
   7   6   4      159.76      126.10     12.06 o
   8   6   4      156.81      147.52     15.59 o
   9   6   4       30.07       40.00     12.54 o
  -3   7   4       59.62       62.31     12.35 o
  -2   7   4       63.69       54.60      9.58 o
  -1   7   4       80.78       81.12     10.35 o
   0   7   4      300.71      357.80     14.28 o
   1   7   4       23.20       27.17      8.13 o
   2   7   4      386.35      351.37     15.21 o
   3   7   4       29.61       10.77      9.03 o
   4   7   4      183.06      216.48     12.51 o
   5   7   4      128.61       92.28     10.90 o
   6   7   4       40.48       38.58     10.64 o
   7   7   4       13.77        3.67     25.72 o
   8   7   4       71.98       85.53     14.31 o
  -2   8   4       12.32        2.80     10.77 o
  -1   8   4       25.43       -6.27     28.42 o
   0   8   4        0.63       16.14      7.14 o
   1   8   4      138.24      168.38     13.63 o
   2   8   4       35.65       20.29      9.39 o
   3   8   4       21.59        4.31      8.55 o
   4   8   4       85.57      102.86     11.00 o
   5   8   4      293.01      298.09     16.49 o
   6   8   4      140.43      137.65     14.37 o
   7   8   4       11.09      -16.24     25.37 o
   8   8   4        0.65      -26.49     27.55 o
  -1   9   4        2.38      -31.41     31.41 o
   0   9   4        4.02      -10.90     10.90 o
   1   9   4        1.40        9.42     21.03 o
   2   9   4       84.91       78.94     11.00 o
   3   9   4      174.76      143.95     12.54 o
   4   9   4       91.92       86.39     10.74 o
   5   9   4        1.42       -3.76     25.88 o
   6   9   4       91.18       85.20     11.67 o
   7   9   4       37.44       50.64     12.12 o
   1  10   4        6.23      -12.60     24.11 o
   2  10   4       68.57       60.03     14.34 o
   3  10   4       60.04       54.95     13.12 o
   4  10   4       33.96       34.79     13.02 o
   5  10   4        1.33       12.83     22.22 o
   6  10   4       41.94       46.33     14.31 o
  -4 -10   5       13.81       33.70     12.06 o
  -3 -10   5        7.92      -17.04     28.23 o
  -2 -10   5       13.61       29.16     14.05 o
  -6  -9   5        4.56       -4.28     13.12 o
  -5  -9   5        6.15      -17.01     30.06 o
  -4  -9   5       60.82       45.82      9.94 o
  -3  -9   5       17.51       19.39      9.13 o
  -2  -9   5       59.67       74.92     12.73 o
  -1  -9   5       43.65        9.94     23.70 o
   0  -9   5        7.75        6.27     10.29 o
   1  -9   5       17.27       18.84     13.86 o
  -7  -8   5       21.27        4.31     35.14 o
  -6  -8   5      143.04      152.53     16.56 o
  -5  -8   5        1.19        0.00     21.57 o
  -4  -8   5       21.27       11.48      8.91 o
  -3  -8   5      128.11      154.04     13.18 o
  -2  -8   5      101.42      126.14     12.99 o
  -1  -8   5       17.76        9.39     10.03 o
   0  -8   5       25.22       35.24      9.07 o
   1  -8   5      159.76      182.92     14.34 o
   2  -8   5        1.86       16.85     30.35 o
  -7  -7   5       14.16       -4.28     29.23 o
  -6  -7   5      295.44      324.26     19.71 o
  -5  -7   5       27.04       38.36     10.16 o
  -4  -7   5        1.85        8.97     17.17 o
  -3  -7   5       10.62       17.11      7.52 o
  -2  -7   5      626.14      619.87     19.87 o
  -1  -7   5      117.60      158.29     10.90 o
   0  -7   5       10.46       15.66      7.49 o
   1  -7   5       20.55       -9.58     22.83 o
   2  -7   5      142.46      119.35     12.03 o
   3  -7   5       57.88       48.00     13.34 o
  -8  -6   5       19.56        3.92     25.79 o
  -7  -6   5       14.18       13.15      8.26 o
  -6  -6   5      175.55      222.82     16.24 o
  -5  -6   5     1164.01     1080.01     31.48 o
  -4  -6   5        0.19        5.21      6.72 o
  -3  -6   5        5.14      -10.19     19.10 o
  -2  -6   5      120.90      140.41     10.32 o
  -1  -6   5      207.38      196.07     11.48 o
   0  -6   5      101.82      110.06     10.00 o
   1  -6   5       87.48      120.70     10.29 o
   2  -6   5       70.60       94.85     11.22 o
   3  -6   5      138.78      143.95     11.35 o
   4  -6   5       15.54       21.22      9.42 o
  -8  -5   5      331.68      343.87     21.41 o
  -7  -5   5        2.98       -9.45     22.51 o
  -6  -5   5        5.29        9.42     21.06 o
  -5  -5   5      337.53      282.98     14.18 o
  -4  -5   5      763.62      739.32     24.60 o
  -3  -5   5      411.35      386.28     11.93 o
  -2  -5   5      435.64      410.46     12.28 o
  -1  -5   5      560.21      602.25     15.34 o
   0  -5   5      890.07     1019.18     34.92 o
   1  -5   5        1.89      -11.77     16.49 o
   2  -5   5       65.10       65.37      9.23 o
   3  -5   5      149.22      136.52     10.58 o
   4  -5   5       65.06       62.63     11.00 o
   5  -5   5       46.49       28.42     11.96 o
  -8  -4   5      287.37      320.85     20.80 o
  -7  -4   5      350.16      407.70     21.00 o
  -6  -4   5       55.43       49.19      9.39 o
  -5  -4   5       58.52       61.41      9.20 o
  -4  -4   5      577.86      550.52     15.85 o
  -3  -4   5      424.60      369.73     11.19 o
  -2  -4   5      279.81      283.88      9.42 o
  -1  -4   5      509.95      706.33     21.64 o
   0  -4   5       82.12      103.24      6.27 o
   1  -4   5       11.37        6.53      4.66 o
   2  -4   5       10.46        3.73      5.08 o
   3  -4   5       99.17       62.51      8.42 o
   4  -4   5      323.26      313.39     13.92 o
   5  -4   5        4.74        7.65      8.55 o
   6  -4   5       12.47      -12.67     30.13 o
  -8  -3   5        3.25       -7.52     30.16 o
  -7  -3   5      317.59      402.23     20.26 o
  -6  -3   5      148.44      116.91     10.87 o
  -5  -3   5       73.85       72.38      8.81 o
  -4  -3   5      594.83      577.27     19.13 o
  -3  -3   5     2116.27     2124.56     61.38 o
  -2  -3   5        2.60       -0.87      3.89 o
  -1  -3   5       55.47       70.96      5.18 o
   0  -3   5     1519.01     1421.67     33.09 o
   1  -3   5     1094.84     1089.18     30.19 o
   2  -3   5       36.76       33.82      4.79 o
   3  -3   5        1.49       -1.96     14.34 o
   4  -3   5      318.39      259.60     12.54 o
   5  -3   5       58.50       63.15      8.81 o
   6  -3   5       43.13       -3.15     33.66 o
   7  -3   5       43.79       63.21     14.60 o
  -8  -2   5       32.00       55.95     13.70 o
  -7  -2   5      137.94      152.18     15.43 o
  -6  -2   5      492.92      446.99     18.04 o
  -5  -2   5        3.96      -17.72     19.45 o
  -4  -2   5      108.54      140.09      7.59 o
  -3  -2   5     1354.40     1418.26     36.20 o
  -2  -2   5     6317.37     6749.07     99.71 o
  -1  -2   5       53.20       58.13      4.34 o
   0  -2   5       27.66       39.36      3.57 o
   1  -2   5     1468.74     1285.18     29.16 o
   2  -2   5       35.97       21.29      4.21 o
   3  -2   5       21.37       29.84      4.98 o
   4  -2   5       49.43       47.20      7.30 o
   5  -2   5      155.13      170.51     10.42 o
   6  -2   5        8.35       -8.84     19.81 o
   7  -2   5       72.01       59.93     13.09 o
  -7  -1   5        1.06        7.43      7.14 o
  -6  -1   5      696.89      702.15     21.83 o
  -5  -1   5      406.82      455.77     16.69 o
  -4  -1   5      149.04      122.28      7.59 o
  -3  -1   5        5.01       -0.68      4.08 o
  -2  -1   5    11630.94    12241.80    129.58 o
  -1  -1   5     2781.99     2976.23     57.55 o
   0  -1   5       12.42        5.40      8.26 o
   1  -1   5      110.52       97.36      4.63 o
   2  -1   5     1417.90     1264.57     28.91 o
   3  -1   5      247.18      192.27      7.46 o
   4  -1   5        1.15        1.83      4.44 o
   5  -1   5      132.76      136.71     10.55 o
   6  -1   5      390.92      337.64     15.43 o
   7  -1   5       39.18        3.15     25.72 o
   8  -1   5       43.32        7.72     30.42 o
  -7   0   5       36.59       19.47     32.47 o
  -6   0   5       76.91       89.64     15.63 o
  -5   0   5      433.72      470.89     25.71 o
  -4   0   5       69.35       85.70      4.94 o
  -3   0   5       81.33       75.01      8.20 o
  -2   0   5     3142.93     3478.86     65.82 o
  -1   0   5     2039.29     1975.09    153.50 o
   0   0   5     1756.97     1414.25     25.24 o
   1   0   5      219.19      202.19     11.88 o
   2   0   5      833.99      716.48     20.92 o
   3   0   5     2858.30     2786.04    129.01 o
   4   0   5      130.74      148.96      7.46 o
   5   0   5        7.40        6.51      5.83 o
   6   0   5      179.84      178.86      8.03 o
   7   0   5       56.11       60.10      8.31 o
   8   0   5        1.16      -12.65     27.44 o
  -7   1   5       18.95       12.70     26.46 o
  -6   1   5       44.86       38.90     12.15 o
  -5   1   5      417.79      441.01     15.79 o
  -4   1   5      802.22      803.98     21.83 o
  -3   1   5       23.73       26.72      5.14 o
  -2   1   5       71.36       79.13      5.21 o
  -1   1   5     3496.69     3112.55     59.64 o
   0   1   5     3587.23     2926.97     52.25 o
   1   1   5     5171.74     4898.68     68.36 o
   2   1   5     2936.62     3189.40     59.48 o
   3   1   5     5221.61     5321.03     86.33 o
   4   1   5      289.72      243.69      8.87 o
   5   1   5      452.84      422.36     13.60 o
   6   1   5       23.99       30.67      8.36 o
   7   1   5      383.56      394.93     17.46 o
   8   1   5       28.81       30.29     12.60 o
  -6   2   5       30.20       25.05     10.90 o
  -5   2   5      218.93      229.51     12.51 o
  -4   2   5       39.63       57.36      8.23 o
  -3   2   5      189.92      205.26      8.75 o
  -2   2   5      369.26      412.10     12.67 o
  -1   2   5     2257.07     1937.66     51.96 o
   0   2   5     2293.21     2148.10     50.93 o
   1   2   5       53.89       71.25      4.28 o
   2   2   5       37.91       33.37      3.67 o
   3   2   5     1328.53     1323.92     31.32 o
   4   2   5     3372.01     3746.83     83.44 o
   5   2   5      489.01      445.80     13.63 o
   6   2   5       78.59       89.26      9.77 o
   7   2   5      269.49      225.94     14.47 o
   8   2   5       46.29       43.37     12.31 o
  -6   3   5       13.30        8.36     27.72 o
  -5   3   5        1.35       13.83     21.86 o
  -4   3   5      318.76      329.41     14.08 o
  -3   3   5      632.59      608.17     17.49 o
  -2   3   5       81.22       68.26      6.01 o
  -1   3   5      803.06      733.60     25.18 o
   0   3   5      920.75      834.08     25.40 o
   1   3   5     1246.47     1178.27     28.39 o
   2   3   5       12.63       13.15      3.67 o
   3   3   5      485.05      530.46     15.47 o
   4   3   5     2599.70     2971.21     75.46 o
   5   3   5      293.83      305.36     10.87 o
   6   3   5      123.74      142.53     10.93 o
   7   3   5       54.61       51.28      9.55 o
   8   3   5      298.52      324.36     18.39 o
   9   3   5       57.11       44.11     13.99 o
  -5   4   5       58.99       51.12     11.03 o
  -4   4   5       11.30        0.00      7.78 o
  -3   4   5        8.00       17.68      6.56 o
  -2   4   5      339.76      271.14     12.73 o
  -1   4   5       72.10       55.37      6.14 o
   0   4   5        5.14        7.36      4.69 o
   1   4   5     2387.51     2422.39     64.50 o
   2   4   5     1152.29     1090.78     30.67 o
   3   4   5      207.15      204.33      8.33 o
   4   4   5       80.11      100.00      7.17 o
   5   4   5      552.97      507.15     14.02 o
   6   4   5      564.28      614.25     19.32 o
   7   4   5       54.80       66.75      9.84 o
   8   4   5       43.58       50.51     11.19 o
   9   4   5       98.61       88.13     15.05 o
  -5   5   5        0.50        0.00     24.34 o
  -4   5   5        3.63       -6.24     22.51 o
  -3   5   5       89.65       98.00     10.71 o
  -2   5   5      612.65      582.99     18.71 o
  -1   5   5      268.41      263.52     12.22 o
   0   5   5       51.51       48.00      5.95 o
   1   5   5      293.32      345.22     10.71 o
   2   5   5      347.79      362.20     10.64 o
   3   5   5       23.44       19.74      5.40 o
   4   5   5       21.37        7.85     15.69 o
   5   5   5      222.93      217.87     11.86 o
   6   5   5      973.49      873.95     27.17 o
   7   5   5        0.04       -8.33      8.39 o
   8   5   5        0.18      -15.37     25.50 o
   9   5   5       59.52       55.50     13.73 o
  -4   6   5       47.11       35.95     11.77 o
  -3   6   5       19.68        2.41     10.39 o
  -2   6   5      567.85      599.97     20.67 o
  -1   6   5      384.14      374.23     14.82 o
   0   6   5       36.18       48.90      7.81 o
   1   6   5        2.68        7.78      5.43 o
   2   6   5      858.96      798.26     25.82 o
   3   6   5     1210.44     1223.93     40.29 o
   4   6   5       29.26       21.93      7.46 o
   5   6   5       69.95       65.78     10.19 o
   6   6   5       60.24       47.26      8.78 o
   7   6   5      411.37      373.07     18.26 o
   8   6   5       58.39       82.70     11.32 o
   9   6   5        6.76       11.80     24.56 o
  -3   7   5       27.29       -4.21     22.64 o
  -2   7   5       83.67       74.37     10.84 o
  -1   7   5      182.21      202.63     13.73 o
   0   7   5      312.27      278.57     14.12 o
   1   7   5        1.58       -0.77      6.75 o
   2   7   5        7.82       -5.34     18.13 o
   3   7   5      421.23      436.35     16.69 o
   4   7   5       38.57        5.18     18.33 o
   5   7   5        3.74        8.33     12.73 o
   6   7   5      152.03      166.71     13.05 o
   7   7   5       68.01       76.43     14.21 o
   8   7   5       81.34       86.59     14.69 o
  -2   8   5       24.90       21.38     12.48 o
  -1   8   5       22.43      -22.44     25.85 o
   0   8   5       46.08       35.50      8.97 o
   1   8   5       70.81       77.75     11.41 o
   2   8   5        6.64       -3.02     23.31 o
   3   8   5       43.28       54.95      9.81 o
   4   8   5       69.05       67.71     10.22 o
   5   8   5      106.48      106.17     12.22 o
   6   8   5        2.04        3.63     22.12 o
   7   8   5       29.74       23.95      9.65 o
   8   8   5       26.49        6.08     14.92 o
  -1   9   5        9.40       12.83     28.65 o
   0   9   5       12.10        8.20     11.22 o
   1   9   5       17.67       27.10     10.29 o
   2   9   5       93.57       92.18     10.16 o
   3   9   5       47.70       53.60      9.23 o
   4   9   5      133.51      114.21     12.09 o
   5   9   5        5.69        9.36     20.90 o
   6   9   5        6.44       -9.36      9.36 o
   7   9   5       62.99       71.15     13.86 o
   1  10   5        2.71        8.52     26.24 o
   2  10   5       93.96      106.72     15.37 o
   3  10   5        8.04       13.38     12.09 o
   4  10   5       26.80       12.67     36.53 o
   5  10   5       23.14       23.73     11.61 o
   6  10   5       23.02       44.08     13.25 o
  -5  -9   6       44.46       26.85     13.44 o
  -4  -9   6       42.96       12.57     29.93 o
  -3  -9   6       12.78       13.92     10.29 o
  -2  -9   6        4.06       -6.66     24.02 o
  -1  -9   6       57.37       66.14     12.41 o
   0  -9   6        6.43       15.72     10.32 o
  -6  -8   6        4.46      -34.85     34.85 o
  -5  -8   6       68.00       60.29     10.84 o
  -4  -8   6       86.91       75.72     10.64 o
  -3  -8   6       25.22       21.48      9.00 o
  -2  -8   6       19.87       15.82      8.58 o
  -1  -8   6      187.03      177.48     12.86 o
   0  -8   6       14.90       -3.15     25.43 o
   1  -8   6       22.83       25.79     10.58 o
   2  -8   6        5.15        0.68     11.19 o
  -7  -7   6       67.33       89.71     15.88 o
  -6  -7   6        2.00        6.46     18.26 o
  -5  -7   6       15.56       -3.57     26.04 o
  -4  -7   6      159.62      140.86     12.93 o
  -3  -7   6      158.69      159.86     12.12 o
  -2  -7   6      196.78      223.17     13.76 o
  -1  -7   6      143.90      146.91     10.71 o
   0  -7   6       53.06       56.20      8.78 o
   1  -7   6        0.48        6.59     23.28 o
   2  -7   6       95.26      103.24     11.41 o
   3  -7   6       41.44       45.53     12.54 o
  -7  -6   6      171.67      183.85     17.49 o
  -6  -6   6       44.55       18.39     30.96 o
  -5  -6   6       14.76       18.52      8.65 o
  -4  -6   6       72.02      105.88     10.22 o
  -3  -6   6      132.70      148.93     11.35 o
  -2  -6   6       37.98       38.10      8.13 o
  -1  -6   6       13.55        0.00     18.01 o
   0  -6   6      283.22      353.84     15.27 o
   1  -6   6      487.86      568.82     17.52 o
   2  -6   6        9.68       -3.09     23.83 o
   3  -6   6       77.21       71.09      9.87 o
   4  -6   6       23.25        0.00     26.46 o
  -7  -5   6      192.16      166.04     13.50 o
  -6  -5   6      441.13      503.32     20.45 o
  -5  -5   6       26.58       25.24      8.01 o
  -4  -5   6        3.62       -5.24     16.56 o
  -3  -5   6       72.97       85.66      8.81 o
  -2  -5   6      823.85      776.55     25.50 o
  -1  -5   6       43.08       53.02      6.62 o
   0  -5   6       67.17       89.13      7.81 o
   1  -5   6      212.88      197.64     11.38 o
   2  -5   6      165.05      158.26     11.41 o
   3  -5   6       34.70       39.16      9.13 o
   4  -5   6       16.27       39.32      9.45 o
   5  -5   6       16.56      -12.38     29.48 o
  -8  -4   6        8.08      -19.48     27.30 o
  -6  -4   6      785.95      793.11     23.31 o
  -5  -4   6      450.31      467.18     16.82 o
  -4  -4   6      456.39      453.52     16.01 o
  -3  -4   6      155.76      162.98      8.52 o
  -2  -4   6     1586.00     1495.94     38.74 o
  -1  -4   6      335.11      339.31     10.67 o
   0  -4   6       79.31       97.36      6.43 o
   1  -4   6      189.88      181.53      8.30 o
   2  -4   6      839.13      857.42     24.63 o
   3  -4   6      191.29      163.24     11.61 o
   4  -4   6       41.51       39.39      8.84 o
   5  -4   6       15.50        1.80     10.45 o
   6  -4   6       24.55       17.11     12.09 o
  -8  -3   6      128.06      140.48     14.82 o
  -7  -3   6       62.45       38.62     11.16 o
  -6  -3   6      261.14      199.12     13.92 o
  -5  -3   6     1068.14      996.93     34.63 o
  -4  -3   6        1.92      -14.79     17.04 o
  -3  -3   6      267.11      217.93      8.91 o
  -2  -3   6       55.21       67.39      5.50 o
  -1  -3   6     2541.86     2776.49     69.03 o
   0  -3   6      132.59      132.24      6.66 o
   1  -3   6      631.71      610.68     19.74 o
   2  -3   6     1289.40      986.06     31.38 o
   3  -3   6      596.81      514.54     14.85 o
   4  -3   6        4.28       10.10      7.33 o
   5  -3   6       31.60       28.04      8.01 o
   6  -3   6       46.17       51.41      9.65 o
   7  -3   6       85.20       93.56     15.14 o
  -7  -2   6        7.05       12.83     20.29 o
  -6  -2   6       53.48       31.57     10.45 o
  -5  -2   6      984.69      979.54     28.62 o
  -4  -2   6     1130.58     1178.56     37.81 o
  -3  -2   6      188.37      210.41      8.62 o
  -2  -2   6       55.87       52.31      5.08 o
  -1  -2   6     3338.00     3874.16     75.40 o
   0  -2   6     1106.92      967.48     26.82 o
   1  -2   6      577.61      634.57     17.88 o
   2  -2   6        4.02        3.31      3.99 o
   3  -2   6      947.64      897.55     24.44 o
   4  -2   6      330.47      291.14     12.83 o
   5  -2   6        0.61      -16.37     16.37 o
   6  -2   6        4.90      -24.73     24.73 o
   7  -2   6      286.27      279.89     18.33 o
  -7  -1   6      167.95      144.04     12.38 o
  -6  -1   6       17.43        3.70      9.55 o
  -5  -1   6        4.73        2.73     19.10 o
  -4  -1   6     1310.76     1349.16     40.26 o
  -3  -1   6      833.07      819.58     23.38 o
  -2  -1   6      220.69      270.89      8.30 o
  -1  -1   6     1418.97     1529.73     45.66 o
   0  -1   6     2128.09     1684.52     44.63 o
   1  -1   6       30.41       22.99      3.47 o
   2  -1   6     1332.61     1194.96     29.16 o
   3  -1   6      180.06      167.61      7.59 o
   4  -1   6     1127.75     1105.06     35.08 o
   5  -1   6       79.92       89.61      8.84 o
   6  -1   6      105.25      105.04     10.22 o
   7  -1   6       11.92        0.00     23.41 o
   8  -1   6       60.23        7.78     34.85 o
  -7   0   6      126.44      148.63     11.08 o
  -6   0   6       32.94       32.19     30.01 o
  -5   0   6      169.94      197.82      8.06 o
  -4   0   6     1484.23     1413.61     95.88 o
  -3   0   6     3480.53     3280.36     55.50 o
  -2   0   6      916.28     1062.04     57.62 o
  -1   0   6      700.13      678.35     87.50 o
   0   0   6       87.34       65.35      2.91 o
   1   0   6     8415.85     7223.57    510.91 o
   2   0   6       20.42       12.96      2.83 o
   3   0   6      125.33      105.71      4.41 o
   4   0   6      266.27      252.63      6.56 o
   5   0   6      190.22      177.42      9.03 o
   6   0   6        0.02        4.35      6.15 o
   7   0   6       70.04       71.79     18.04 o
   8   0   6       32.86        7.12     21.11 o
  -7   1   6       72.42      -11.32     37.55 o
  -6   1   6      419.14      421.33     19.58 o
  -5   1   6       35.62       25.79      8.30 o
  -4   1   6      218.80      216.65     11.54 o
  -3   1   6     1117.03     1009.28     33.15 o
  -2   1   6     5074.00     5045.58     91.19 o
  -1   1   6      196.27      134.40      5.76 o
   0   1   6       17.13       11.22      3.12 o
   1   1   6     2571.34     2574.32     54.60 o
   2   1   6     4403.84     4267.97     74.14 o
   3   1   6        3.44       10.16      3.38 o
   4   1   6        3.36        1.70     11.86 o
   5   1   6      263.75      243.72     10.35 o
   6   1   6      433.11      455.61     16.21 o
   7   1   6        0.16        3.25     18.01 o
   8   1   6       19.11       17.11     11.64 o
  -6   2   6      182.98      188.13     15.11 o
  -5   2   6      133.55       96.68     11.25 o
  -4   2   6      142.36      139.61      9.84 o
  -3   2   6        8.08       11.38      5.27 o
  -2   2   6     3392.35     3002.53     73.37 o
  -1   2   6      466.81      530.65     16.82 o
   0   2   6      612.68      544.86     16.53 o
   1   2   6       15.99        4.63      7.88 o
   2   2   6     2124.11     1795.67     48.97 o
   3   2   6     1283.49     1273.64     31.83 o
   4   2   6        3.51       -1.19      4.31 o
   5   2   6      478.60      461.71     13.86 o
   6   2   6       98.61      100.57     10.77 o
   7   2   6       24.06       12.44     19.68 o
   8   2   6        5.71       -2.60     10.42 o
  -6   3   6       15.80       14.85     28.26 o
  -5   3   6      341.67      414.90     20.16 o
  -4   3   6      175.56      170.83     11.03 o
  -3   3   6        6.13       17.04      6.24 o
  -2   3   6       94.34       91.86      6.98 o
  -1   3   6      372.94      265.04      8.87 o
   0   3   6      397.72      392.49     11.74 o
   1   3   6      225.44      196.49      7.14 o
   2   3   6     3405.85     3125.41     69.51 o
   3   3   6     5300.15     5501.99     95.98 o
   4   3   6      101.32      117.65      6.88 o
   5   3   6      231.59      218.57      9.71 o
   6   3   6      213.73      283.75     14.53 o
   7   3   6      270.49      258.70     15.79 o
   8   3   6       23.02       26.88     10.96 o
   9   3   6        1.88      -23.38     27.01 o
  -5   4   6       37.66       32.25     11.86 o
  -4   4   6       28.70       32.47      7.91 o
  -3   4   6        0.04       -9.65     14.85 o
  -2   4   6       13.66       13.15      5.82 o
  -1   4   6     1007.96      893.21     32.31 o
   0   4   6      478.27      459.01     12.48 o
   1   4   6        8.06       -3.28     11.09 o
   2   4   6      355.58      405.22     10.61 o
   3   4   6      464.05      424.45     12.44 o
   4   4   6      840.07      908.74     25.59 o
   5   4   6        6.85       13.15      5.72 o
   6   4   6      145.49      157.42     11.58 o
   7   4   6      418.55      374.52     16.66 o
   8   4   6       10.52      -11.48     30.35 o
   9   4   6        0.01       11.58     25.88 o
  -5   5   6        3.31        5.40     11.06 o
  -4   5   6       45.66       43.47     10.39 o
  -3   5   6      316.21      277.45     15.30 o
  -2   5   6        2.76      -16.24     16.24 o
  -1   5   6      161.15      134.14     10.42 o
   0   5   6      218.47      211.50      9.29 o
   1   5   6      189.71      181.18      8.71 o
   2   5   6       16.31      -14.28     15.53 o
   3   5   6      653.03      598.69     18.94 o
   4   5   6      749.79      824.27     26.75 o
   5   5   6       30.47       28.68      7.68 o
   6   5   6        4.26       -7.17      7.17 o
   7   5   6      401.60      319.95     16.85 o
   8   5   6       61.92       64.05     11.90 o
   9   5   6       12.38       11.64     29.29 o
  -4   6   6       18.24       27.52     12.35 o
  -3   6   6       13.15       41.61      9.03 o
  -2   6   6      168.62      160.54     12.19 o
  -1   6   6       34.16       42.76      7.94 o
   0   6   6       67.33       88.07      9.00 o
   1   6   6      199.00      162.92     11.16 o
   2   6   6      479.20      439.50     15.50 o
   3   6   6       30.65       42.09      7.65 o
   4   6   6      215.22      243.46     12.60 o
   5   6   6      112.75      101.83     10.77 o
   6   6   6       24.37        8.58     22.67 o
   7   6   6      266.24      291.95     18.13 o
   8   6   6      247.76      228.32     17.97 o
  -3   7   6       25.57       29.64     11.35 o
  -2   7   6      101.42      107.20     12.09 o
  -1   7   6       80.27       16.49     28.94 o
   0   7   6       11.69        5.11      8.04 o
   1   7   6      234.01      239.86     13.02 o
   2   7   6       10.16      -10.35     17.17 o
   3   7   6       19.60       14.50      8.55 o
   4   7   6        4.84       -7.97     17.81 o
   5   7   6      189.70      170.96     12.25 o
   6   7   6      295.41      299.54     16.37 o
   7   7   6        6.73      -18.71     27.75 o
   8   7   6       34.52       21.12     13.70 o
  -2   8   6      113.98      109.19     15.88 o
  -1   8   6       17.06        6.01      9.74 o
   0   8   6       31.72       15.40     25.92 o
   1   8   6      136.76      215.39     14.92 o
   2   8   6      168.58      167.00     13.47 o
   3   8   6       23.60       26.56      8.26 o
   4   8   6        0.21        5.72      8.13 o
   5   8   6       78.80      104.21     11.83 o
   6   8   6      168.77      194.14     16.53 o
   7   8   6        2.13      -22.38     22.38 o
   8   8   6        4.18      -24.53     24.53 o
   0   9   6        6.10      -16.72     23.66 o
   1   9   6       11.24       14.66      9.90 o
   2   9   6       85.38       66.36     11.93 o
   3   9   6      111.70      111.35     12.12 o
   4   9   6       19.30       34.53      8.68 o
   5   9   6        1.27      -15.82     17.59 o
   6   9   6       53.85       54.02     10.22 o
   7   9   6       55.96       12.44     34.40 o
   1  10   6        2.37      -26.01     33.57 o
   2  10   6       75.51       95.91     14.57 o
   3  10   6       14.56      -25.75     33.25 o
   4  10   6        3.99       -7.14     11.51 o
   5  10   6       35.06       47.23     11.19 o
   6  10   6        5.26        8.55     12.70 o
  -5  -9   7        0.75        0.00     23.44 o
  -4  -9   7       25.54       59.35     11.58 o
  -3  -9   7       35.41        9.87     12.73 o
  -2  -9   7        1.62        0.68     11.09 o
  -1  -9   7       14.47       16.88     32.15 o
   0  -9   7       23.59       16.04     14.95 o
  -6  -8   7       89.76       71.22     14.95 o
  -5  -8   7       23.68       23.31     10.58 o
  -4  -8   7        4.12        3.15     23.44 o
  -3  -8   7       89.05       62.38     10.80 o
  -2  -8   7      114.38      103.72     11.22 o
  -1  -8   7       20.85       27.62      8.94 o
   0  -8   7        0.96        0.00     20.61 o
   1  -8   7        0.38        4.05     28.46 o
   2  -8   7       30.30      -33.82     38.26 o
  -7  -7   7        2.72      -25.88     31.70 o
  -6  -7   7      172.15      161.18     16.82 o
  -5  -7   7      147.86      122.73     14.37 o
  -4  -7   7       11.88        6.53      9.03 o
  -3  -7   7       92.18       92.54     11.51 o
  -2  -7   7      164.55      208.00     14.47 o
  -1  -7   7      116.03      122.15     11.93 o
   0  -7   7        3.76        6.37     26.27 o
   1  -7   7       15.30       13.47      7.88 o
   2  -7   7      125.70      143.40     14.05 o
   3  -7   7       34.62      -35.21     35.21 o
  -7  -6   7       38.72       26.11     13.18 o
  -6  -6   7       33.71       28.81      9.77 o
  -5  -6   7      473.97      535.99     20.13 o
  -4  -6   7      165.27      138.45     12.51 o
  -3  -6   7      105.70      104.18     10.16 o
  -2  -6   7       86.99       85.94      9.77 o
  -1  -6   7      523.07      536.31     19.07 o
   0  -6   7       29.91       33.92      7.68 o
   1  -6   7       45.09       39.23      8.71 o
   2  -6   7        2.03      -12.83     22.67 o
   3  -6   7       66.50       50.99     10.39 o
   4  -6   7       10.61       21.57      9.97 o
  -7  -5   7       29.71       45.98     12.19 o
  -6  -5   7       23.79       29.74      9.87 o
  -5  -5   7       97.52      108.97     12.25 o
  -4  -5   7     1066.08      997.57     29.55 o
  -3  -5   7       48.06       23.54      8.52 o
  -2  -5   7       50.28       40.26      8.46 o
  -1  -5   7      458.63      479.01     15.92 o
   0  -5   7      402.21      346.86     14.31 o
   1  -5   7      117.00      125.30      9.94 o
   2  -5   7       91.29      108.68      9.58 o
   3  -5   7      114.75      122.34     11.32 o
   4  -5   7       26.38       37.33      9.81 o
   5  -5   7        0.11       -4.21     20.19 o
  -7  -4   7      359.94      290.76     16.59 o
  -6  -4   7        5.93       14.02     25.30 o
  -5  -4   7       54.93       48.52      8.87 o
  -4  -4   7      345.77      355.90     15.02 o
  -3  -4   7      375.57      383.00     13.05 o
  -2  -4   7        1.93       -0.80      4.92 o
  -1  -4   7      224.04      240.09      9.94 o
   0  -4   7      401.39      405.87     11.77 o
   1  -4   7      712.27      700.74     20.96 o
   2  -4   7       58.54       39.55      8.42 o
   3  -4   7      151.88      105.56      9.49 o
   4  -4   7      113.71      113.34     11.41 o
   5  -4   7       12.97       -9.39     25.98 o
   6  -4   7        1.01        7.49     26.49 o
  -7  -3   7      410.74      364.84     17.94 o
  -6  -3   7      192.62      185.36     13.73 o
  -5  -3   7      100.32      113.76     10.13 o
  -4  -3   7        0.54        2.83      6.75 o
  -3  -3   7     1081.15     1073.97     28.58 o
  -2  -3   7      140.12      126.14      6.95 o
  -1  -3   7      534.66      597.08     17.72 o
   0  -3   7      779.54      903.98     30.42 o
   1  -3   7     1161.84      995.58     31.83 o
   2  -3   7      118.28       82.76      6.82 o
   3  -3   7       64.67       -4.86     21.96 o
   4  -3   7       53.20       37.27      7.68 o
   5  -3   7       59.09       48.87      9.00 o
   6  -3   7        0.30        8.75      7.75 o
  -7  -2   7      167.68      194.43     16.43 o
  -6  -2   7      640.67      695.02     22.51 o
  -5  -2   7       74.34       78.81      9.71 o
  -4  -2   7      781.01      722.67     23.54 o
  -3  -2   7      135.83       99.74      7.01 o
  -2  -2   7     3254.38     3481.15     79.93 o
  -1  -2   7        2.09        4.47      8.55 o
   0  -2   7        3.53       -1.45      7.78 o
   1  -2   7      215.78      166.71      7.11 o
   2  -2   7      815.19      690.22     20.32 o
   3  -2   7       65.62       55.79      6.40 o
   4  -2   7      109.61       97.78      9.52 o
   5  -2   7      116.49       94.40      9.87 o
   6  -2   7       86.28       88.16     11.54 o
   7  -2   7       20.65       28.04     11.06 o
  -7  -1   7        0.35        4.21     29.42 o
  -6  -1   7      496.83      545.44     22.09 o
  -5  -1   7      347.51      339.28     14.69 o
  -4  -1   7      225.91      231.02     12.76 o
  -3  -1   7      233.70      208.86      8.65 o
  -2  -1   7     2172.62     2005.85     42.38 o
  -1  -1   7     1271.33     1358.20     32.57 o
   0  -1   7     1357.76     1291.35     29.13 o
   1  -1   7       91.81       93.60      5.34 o
   2  -1   7     1302.67     1110.88     30.29 o
   3  -1   7      353.99      350.56     10.39 o
   4  -1   7        0.64       -3.99     14.37 o
   5  -1   7      149.13      152.31     10.64 o
   6  -1   7      293.42      280.57     14.02 o
   7  -1   7       16.21        6.49     22.92 o
  -7   0   7       44.80       51.59      9.15 o
  -6   0   7       50.74       47.55      8.12 o
  -5   0   7      697.11      696.72     14.98 o
  -4   0   7      956.66      957.32     41.54 o
  -3   0   7       55.08       55.73      4.31 o
  -2   0   7      350.45      316.60     18.26 o
  -1   0   7     3331.49     3144.32    207.50 o
   0   0   7        3.67       -4.14      5.56 o
   1   0   7      402.71      362.74     19.53 o
   2   0   7     3732.94     3525.51     51.15 o
   3   0   7      958.01      844.59     20.22 o
   4   0   7       12.52       17.05      3.42 o
   5   0   7       23.68       29.57     16.16 o
   6   0   7      327.84      313.54     12.15 o
   7   0   7      754.05      835.48    126.94 o
   8   0   7        0.57       -0.53      9.87 o
  -6   1   7        4.72       -9.61     21.48 o
  -5   1   7      109.57      104.63      9.97 o
  -4   1   7       78.88       76.62      9.42 o
  -3   1   7      152.04      152.63      8.10 o
  -2   1   7       15.20       14.24      4.40 o
  -1   1   7     3378.34     3144.45     68.74 o
   0   1   7      439.05      309.54     10.87 o
   1   1   7      952.01     1105.54     27.91 o
   2   1   7       98.56      116.88      6.21 o
   3   1   7     1680.40     1671.27     38.00 o
   4   1   7      510.87      537.27     15.56 o
   5   1   7        0.91        1.16      6.01 o
   6   1   7      164.59      146.17     11.06 o
   7   1   7      302.32      299.31     15.98 o
   8   1   7       14.75       16.66     28.23 o
  -6   2   7        0.25      -24.69     28.49 o
  -5   2   7        1.25        6.27      8.68 o
  -4   2   7     1263.87     1305.47     43.31 o
  -3   2   7      512.77      466.83     15.50 o
  -2   2   7       47.86       42.41      5.76 o
  -1   2   7       11.81       18.01      4.05 o
   0   2   7     1350.27     1122.20     29.81 o
   1   2   7      801.74      885.62     26.11 o
   2   2   7      332.70      279.67      8.65 o
   3   2   7      725.25      681.90     25.53 o
   4   2   7      991.17      971.50     32.12 o
   5   2   7      112.38      101.38      8.55 o
   6   2   7      184.47      172.89     11.22 o
   7   2   7       17.02       13.76      9.39 o
   8   2   7      152.14      152.66     15.37 o
  -6   3   7       14.05       -6.91     14.28 o
  -5   3   7       28.48        9.49     25.11 o
  -4   3   7       89.01       99.29      9.36 o
  -3   3   7      430.80      436.86     16.01 o
  -2   3   7      290.00      243.69      9.94 o
  -1   3   7      154.95      136.20      7.14 o
   0   3   7      934.18      934.68     29.58 o
   1   3   7     6335.81     6592.65    104.50 o
   2   3   7      304.34      296.03      9.65 o
   3   3   7       10.99       11.29      4.34 o
   4   3   7      157.20      142.28      7.81 o
   5   3   7      320.81      327.19     12.60 o
   6   3   7       74.82       85.75      9.77 o
   7   3   7        2.06       -3.12     18.49 o
   8   3   7       59.07       52.60     11.09 o
   9   3   7       23.88       22.86     13.21 o
  -5   4   7        0.23      -16.69     21.29 o
  -4   4   7        0.00      -14.05     23.28 o
  -3   4   7      165.55      167.71     11.32 o
  -2   4   7      617.93      546.95     17.43 o
  -1   4   7       31.46       28.65      5.24 o
   0   4   7        1.35       -8.94     10.90 o
   1   4   7     1011.88     1066.99     32.25 o
   2   4   7     1417.55     1320.48     35.34 o
   3   4   7       35.79       53.70      5.43 o
   4   4   7      155.00      167.48      8.94 o
   5   4   7      520.40      526.05     16.72 o
   6   4   7      253.33      246.35     13.02 o
   7   4   7      155.63      152.79     12.93 o
   8   4   7        1.65      -10.58     10.58 o
   9   4   7       57.33       42.12     14.31 o
  -4   5   7        0.14        0.00     23.12 o
  -3   5   7       92.24      119.25     11.67 o
  -2   5   7      191.86      181.18     11.32 o
  -1   5   7       67.15       52.83      8.65 o
   0   5   7        4.21      -17.49     17.49 o
   1   5   7      109.06      104.05      7.49 o
   2   5   7     1936.06     1688.38     43.18 o
   3   5   7      851.62      901.37     26.59 o
   4   5   7       71.62       85.11      7.97 o
   5   5   7       47.81       40.64      7.75 o
   6   5   7      196.46      207.84     13.25 o
   7   5   7      206.89      237.96     14.21 o
   9   5   7       39.09       32.92     12.89 o
  -4   6   7        1.03      -12.89     28.84 o
  -3   6   7        0.10        6.53     20.13 o
  -2   6   7       56.82       73.63     10.42 o
  -1   6   7      146.55      138.64     10.90 o
   0   6   7       77.51       58.61      8.65 o
   1   6   7      230.45      239.18     12.06 o
   2   6   7      659.25      719.23     20.87 o
   3   6   7      464.65      459.14     15.85 o
   4   6   7       31.23       44.24      7.62 o
   5   6   7       26.45      -18.36     21.16 o
   6   6   7      160.04      151.47     11.86 o
   7   6   7      398.56      441.88     20.26 o
   8   6   7       76.87       96.75     12.93 o
  -3   7   7       29.10       12.76     26.59 o
  -2   7   7       10.43        2.73      9.84 o
  -1   7   7      186.27      183.69     12.99 o
   0   7   7       45.71       38.71     10.22 o
   1   7   7      138.45      147.20     10.45 o
   2   7   7       14.66        9.39      7.72 o
   3   7   7      264.38      245.13     13.66 o
   4   7   7       86.60       56.07      9.52 o
   5   7   7       52.15       48.42      9.61 o
   6   7   7       85.10       90.96     12.15 o
   7   7   7      185.83      233.82     16.62 o
   8   7   7       19.37       17.11     29.00 o
  -2   8   7       22.81        8.62     28.62 o
  -1   8   7       16.44       20.29     31.16 o
   0   8   7       33.93       60.22      9.94 o
   1   8   7       71.81       47.75      8.97 o
   2   8   7       97.50      119.64     12.09 o
   3   8   7       18.01       10.51     10.16 o
   4   8   7      112.40      108.10     11.86 o
   5   8   7       53.52       64.88     10.58 o
   6   8   7       87.81       91.96     14.73 o
   7   8   7       99.13       84.05     14.73 o
   8   8   7       40.14       39.52     14.76 o
   0   9   7        4.30        0.00     30.22 o
   1   9   7       76.14       53.98     12.06 o
   2   9   7       63.85       90.32     11.51 o
   3   9   7       32.24       28.58      9.97 o
   4   9   7        4.51      -28.68     28.68 o
   5   9   7       10.87      -22.54     25.98 o
   6   9   7       60.46       76.14     13.18 o
   7   9   7       31.53       35.27     15.79 o
   2  10   7       36.99       29.58     12.38 o
   3  10   7        5.70      -24.69     28.52 o
   4  10   7        0.85        6.53     10.61 o
   5  10   7       82.16       20.87     40.71 o
   6  10   7       39.90       37.33     13.99 o
  -4  -9   8       20.28       29.71     13.12 o
  -3  -9   8        1.66      -11.38     11.38 o
  -2  -9   8        4.43        4.79     10.77 o
  -1  -9   8       37.86       26.82     15.11 o
  -5  -8   8       41.48       37.17     13.31 o
  -4  -8   8       33.69       24.76      9.87 o
  -3  -8   8       18.39       27.01      9.23 o
  -2  -8   8       39.73       59.03     11.35 o
  -1  -8   8       11.10        3.18     20.80 o
   0  -8   8        6.03       -2.73      9.81 o
   1  -8   8        0.89       -4.18     26.85 o
  -6  -7   8        5.85        8.58     26.49 o
  -5  -7   8       32.84       16.53      9.97 o
  -4  -7   8       19.41        7.62      8.91 o
  -3  -7   8      130.54      135.46     13.41 o
  -2  -7   8        3.13       -2.67      9.16 o
  -1  -7   8       22.43       14.98     10.39 o
   0  -7   8       41.67       49.29     11.25 o
   1  -7   8        0.99        3.12     15.56 o
   2  -7   8        0.84       -6.59     20.90 o
   3  -7   8       40.20       21.74     13.15 o
  -7  -6   8       85.98       87.04     16.46 o
  -6  -6   8      159.25      134.91     13.70 o
  -5  -6   8       11.79        2.41     11.38 o
  -4  -6   8      106.26      112.79     11.16 o
  -3  -6   8      217.05      220.54     13.70 o
  -2  -6   8      172.06      172.31     12.06 o
  -1  -6   8        1.72       12.35      6.27 o
   0  -6   8       73.06       80.38      8.75 o
   1  -6   8       51.44       43.25     10.13 o
   2  -6   8        4.68        5.85     18.07 o
   3  -6   8       13.03        3.73      9.84 o
   4  -6   8       54.16       45.88     12.35 o
  -7  -5   8       16.31        0.00     26.62 o
  -6  -5   8      421.28      332.85     16.85 o
  -5  -5   8        4.94      -26.24     26.24 o
  -4  -5   8       62.48       64.18      8.46 o
  -3  -5   8      630.19      659.90     20.13 o
  -2  -5   8      622.57      674.15     21.48 o
  -1  -5   8       46.80       42.60      7.94 o
   0  -5   8        5.53       10.26      6.85 o
   1  -5   8       60.25       66.30      9.65 o
   2  -5   8      470.76      513.29     17.17 o
   3  -5   8       35.38       41.41      9.94 o
   4  -5   8       16.00        3.15     24.63 o
   5  -5   8        2.30       11.77      9.00 o
  -7  -4   8       21.64       13.50     12.35 o
  -6  -4   8      419.30      431.17     20.77 o
  -5  -4   8      158.52      184.94     13.18 o
  -4  -4   8       64.02       53.28      9.29 o
  -3  -4   8        0.79       -7.36     18.49 o
  -2  -4   8     1252.46     1176.31     37.33 o
  -1  -4   8      478.40      508.72     16.01 o
   0  -4   8      241.43      199.54      9.49 o
   1  -4   8       69.60       65.98      8.68 o
   2  -4   8      694.16      612.13     18.46 o
   3  -4   8       93.10       82.44      8.97 o
   4  -4   8        0.18      -20.16     20.16 o
   5  -4   8       10.58        6.43      8.81 o
   6  -4   8        2.77       19.13     10.96 o
  -7  -3   8       19.57        8.49     26.14 o
  -6  -3   8        5.24        0.00     25.14 o
  -5  -3   8      956.12     1007.28     27.23 o
  -4  -3   8      353.20      398.53     15.53 o
  -3  -3   8      356.23      351.72     12.89 o
  -2  -3   8       92.77      103.60      6.91 o
  -1  -3   8     1922.15     1977.37     44.47 o
   0  -3   8      917.17      851.50     29.45 o
   1  -3   8       33.83       40.26      5.63 o
   2  -3   8      268.74      262.95     10.58 o
   3  -3   8      804.24      660.07     20.74 o
   4  -3   8       28.18       20.80      7.23 o
   5  -3   8        0.10        3.38      8.62 o
   6  -3   8        6.15        8.04     24.76 o
  -7  -2   8      168.46      159.03     17.49 o
  -6  -2   8      103.90      118.77     13.34 o
  -5  -2   8       39.07       27.10      8.04 o
  -4  -2   8      717.38      634.83     18.87 o
  -3  -2   8       66.14       70.80      6.56 o
  -2  -2   8       15.90       21.70      4.60 o
  -1  -2   8     1829.68     1914.06     42.99 o
   0  -2   8     1184.95     1070.75     31.64 o
   1  -2   8      113.99      109.03      6.59 o
   2  -2   8        4.01       -1.25      4.31 o
   3  -2   8      462.19      405.45     12.09 o
   4  -2   8      294.87      263.78     13.54 o
   5  -2   8       13.54        2.57     20.06 o
   6  -2   8        5.24      -10.77     24.11 o
   7  -2   8        0.68        2.48      8.49 o
  -7  -1   8      237.10      270.98     19.32 o
  -6  -1   8       15.20       18.58     10.29 o
  -5  -1   8       49.23       48.29      9.29 o
  -4  -1   8     1128.10     1152.65     29.90 o
  -3  -1   8     1785.41     1645.45     44.11 o
  -2  -1   8      524.18      517.47     16.49 o
  -1  -1   8      106.87      105.56      6.46 o
   0  -1   8     2092.50     2015.63     59.35 o
   1  -1   8     3325.08     3187.41     71.51 o
   2  -1   8      317.97      303.91      9.61 o
   3  -1   8      173.36      156.04      7.88 o
   4  -1   8      723.72      664.21     22.41 o
   5  -1   8       75.30       79.13      9.10 o
   6  -1   8        0.01       -7.56      7.56 o
   7  -1   8       18.50        6.62     21.96 o
  -7   0   8      139.76      147.77     11.99 o
  -6   0   8      177.25      173.45     44.27 o
  -5   0   8       31.61       24.22      7.64 o
  -4   0   8        9.12        4.48      6.47 o
  -3   0   8     1051.82      975.74     60.74 o
  -2   0   8      465.58      443.08     27.14 o
  -1   0   8      728.70      659.97     49.27 o
   0   0   8      260.92      244.75      5.49 o
   1   0   8      965.30      743.37     78.65 o
   2   0   8     1672.12     1480.05     71.81 o
   3   0   8      597.54      557.93     26.74 o
   4   0   8      249.31      263.56      7.31 o
   5   0   8      284.92      287.63     23.89 o
   6   0   8      324.41      312.74     43.12 o
   7   0   8      142.06      167.50     21.65 o
   8   0   8       32.89       36.35      8.89 o
  -6   1   8      317.96      359.79     17.43 o
  -5   1   8       46.16       43.18      8.71 o
  -4   1   8      617.41      629.39     19.87 o
  -3   1   8     1460.04     1419.93     45.01 o
  -2   1   8     3150.65     2845.27     76.17 o
  -1   1   8        1.84      -14.31     14.31 o
   0   1   8     1513.92     1397.59     32.76 o
   1   1   8       47.11       68.58      5.08 o
   2   1   8      831.71      790.77     25.88 o
   3   1   8      116.95      127.33      7.33 o
   4   1   8       29.29       23.73      5.53 o
   5   1   8      481.98      439.53     15.79 o
   6   1   8      266.76      263.11     14.44 o
   7   1   8       29.58       17.88     32.57 o
   8   1   8       35.61       36.72     12.80 o
  -6   2   8      123.33      133.47     14.21 o
  -5   2   8      266.33      308.28     16.91 o
  -4   2   8      242.67      237.83     12.22 o
  -3   2   8        4.67       -5.18     16.37 o
  -2   2   8     1483.48     1230.33     37.88 o
  -1   2   8      778.84      602.48     17.07 o
   0   2   8       62.28       50.19      5.18 o
   1   2   8       64.60       83.73      5.59 o
   2   2   8     3643.62     3328.20     76.11 o
   3   2   8      909.47      902.95     30.10 o
   4   2   8      192.56      191.37      8.97 o
   5   2   8       62.05       14.31     21.86 o
   6   2   8      490.61      483.48     17.04 o
   7   2   8      254.07      233.37     15.37 o
   8   2   8       15.69       17.59     11.03 o
  -5   3   8       92.39       86.43     11.83 o
  -4   3   8       90.61       76.27      9.26 o
  -3   3   8        7.61        7.11     15.88 o
  -2   3   8      120.15      116.94      9.94 o
  -1   3   8     1102.32      943.56     26.59 o
   0   3   8       22.02       12.93      4.44 o
   1   3   8       50.49       55.37      5.34 o
   2   3   8      289.79      276.84      9.42 o
   3   3   8     1415.95     1278.43     36.49 o
   4   3   8        7.74      -16.17     16.17 o
   5   3   8       15.04       18.78      6.46 o
   6   3   8      513.55      442.58     16.91 o
   7   3   8      297.84      290.44     16.01 o
   8   3   8       13.47       -3.99     23.50 o
  -5   4   8        0.51       13.31     11.83 o
  -4   4   8      252.04      281.66     17.36 o
  -3   4   8      141.57      123.15     11.64 o
  -2   4   8       15.93        6.08      6.88 o
  -1   4   8      430.44      425.00     14.92 o
   0   4   8      303.90      283.43     10.32 o
   1   4   8      257.73      274.97      9.94 o
   2   4   8      111.61       89.51      6.91 o
   3   4   8      577.88      613.48     16.17 o
   4   4   8      297.82      321.24     11.51 o
   5   4   8       22.72       31.86      7.23 o
   6   4   8        1.44        2.70      7.33 o
   7   4   8       20.13       27.88      9.90 o
   8   4   8       14.92       23.73     10.84 o
  -4   5   8       28.71        8.30     29.32 o
  -3   5   8      118.81      108.55     13.31 o
  -2   5   8       18.87        8.07      8.65 o
  -1   5   8        3.24       -2.28     16.66 o
   0   5   8      461.91      462.04     15.98 o
   1   5   8      972.32     1018.34     29.19 o
   2   5   8       64.35       58.45      7.01 o
   3   5   8      159.28      151.09      8.97 o
   4   5   8      197.68      187.29     11.22 o
   5   5   8       68.00       84.47      9.32 o
   6   5   8       40.47       40.03      8.65 o
   7   5   8      100.12      150.31     13.99 o
   8   5   8       35.67       16.04     30.55 o
  -3   6   8       45.81       53.41     11.38 o
  -2   6   8      109.03      100.57      9.87 o
  -1   6   8       17.66        6.14     21.74 o
   0   6   8      154.20      176.78     11.29 o
   1   6   8      198.66      216.65     12.80 o
   2   6   8      358.40      344.87     14.02 o
   3   6   8        0.64        3.83      6.56 o
   4   6   8      122.43      133.37     11.12 o
   5   6   8       81.92       84.18      8.94 o
   6   6   8       50.64       61.77      9.71 o
   7   6   8       32.42       26.17     11.96 o
   8   6   8      160.69      164.17     16.33 o
  -2   7   8       28.30       31.90     11.38 o
  -1   7   8       25.45       -3.12     22.70 o
   0   7   8       87.34       93.98     10.77 o
   1   7   8      351.43      388.44     15.30 o
   2   7   8       17.50       21.86      7.81 o
   3   7   8        8.93       -5.08      8.30 o
   4   7   8      106.57      105.24     11.29 o
   5   7   8      307.36      343.36     17.52 o
   6   7   8      126.37      147.36     13.60 o
   7   7   8        8.77        0.00     23.31 o
   8   7   8        2.64       15.95     12.64 o
  -1   8   8       15.05      -29.32     30.48 o
   0   8   8        7.37      -24.34     24.34 o
   1   8   8       12.47      -12.22     18.84 o
   2   8   8      295.76      295.00     17.49 o
   3   8   8       33.59       29.29      9.94 o
   4   8   8       14.56       -1.09      9.49 o
   5   8   8        1.18       -1.19      9.81 o
   6   8   8      185.50      131.28     12.99 o
   7   8   8      119.21      121.12     15.63 o
   8   8   8        5.03       -7.88     29.93 o
   0   9   8        0.87      -31.93     31.93 o
   1   9   8       38.27       57.75     12.60 o
   2   9   8       66.55       86.91     12.15 o
   3   9   8       59.44       65.14     10.48 o
   4   9   8        1.72        3.22      8.30 o
   5   9   8       16.88        3.28     25.72 o
   6   9   8       66.80       96.04     13.47 o
   7   9   8      174.17      175.01     20.51 o
   2  10   8        5.95      -11.25     13.38 o
   3  10   8       56.39       79.19     14.40 o
   4  10   8        4.44       -8.39     30.22 o
   5  10   8       51.77       60.45     14.89 o
  -3  -9   9       40.25       40.42     14.89 o
  -2  -9   9       29.66       47.04     13.60 o
  -1  -9   9       16.00        5.21     13.47 o
  -5  -8   9        3.79      -27.65     27.65 o
  -4  -8   9        0.08       -7.75     12.09 o
  -3  -8   9       34.36       30.48     10.61 o
  -2  -8   9      164.57      133.27     14.40 o
  -1  -8   9        3.28        6.62      9.74 o
   0  -8   9        4.39        3.44     10.45 o
   1  -8   9       12.90       12.51     26.01 o
  -6  -7   9       63.96       70.22     15.05 o
  -5  -7   9      110.78      124.05     13.66 o
  -4  -7   9        1.56        1.03      7.88 o
  -3  -7   9        4.36       -6.08     21.93 o
  -2  -7   9       84.96       77.04     10.19 o
  -1  -7   9       75.99       88.61     10.42 o
   0  -7   9        8.15       12.25      8.10 o
   1  -7   9       16.97       -3.15     22.99 o
   2  -7   9        1.59       -2.06     10.39 o
   3  -7   9       42.54       32.73     14.05 o
  -6  -6   9        0.04        4.21     29.58 o
  -5  -6   9      279.99      214.62     14.82 o
  -4  -6   9      365.94      356.96     18.36 o
  -3  -6   9       69.15       71.67     10.13 o
  -2  -6   9        5.81        4.34      7.78 o
  -1  -6   9      181.15      179.64     11.77 o
   0  -6   9       61.11       64.08     10.48 o
   1  -6   9        4.32        0.00     20.74 o
   2  -6   9        3.45        5.59      8.36 o
   3  -6   9       15.31        8.81     10.03 o
   4  -6   9       43.61       48.20     13.66 o
  -7  -5   9       86.69       61.06     16.43 o
  -6  -5   9       35.84       47.68      9.07 o
  -5  -5   9       45.60       38.65     11.54 o
  -4  -5   9      156.17      154.37     12.89 o
  -3  -5   9      307.45      284.26     14.85 o
  -2  -5   9       40.24       43.82      8.58 o
  -1  -5   9       75.25       76.01      9.68 o
   0  -5   9        3.51        0.00     20.06 o
   1  -5   9        1.06       -4.76     16.17 o
   2  -5   9       20.67       23.18      8.42 o
   3  -5   9       50.09       27.10      9.74 o
   4  -5   9      100.31      100.00     12.48 o
   5  -5   9        7.55       11.45     25.59 o
  -7  -4   9      234.51      244.88     20.67 o
  -6  -4   9       32.44       34.98      9.00 o
  -5  -4   9        7.30        2.67      9.26 o
  -4  -4   9      434.89      457.82     17.65 o
  -3  -4   9      921.80      861.15     27.07 o
  -2  -4   9       11.09      -12.31     18.26 o
  -1  -4   9       14.81       -4.73     14.98 o
   0  -4   9      291.26      275.55     12.38 o
   1  -4   9       56.00       46.78      8.04 o
   2  -4   9       65.53       71.03      9.71 o
   3  -4   9       57.12       46.75      9.10 o
   4  -4   9      147.60      145.88     13.47 o
   5  -4   9        2.07       -6.62     23.89 o
  -7  -3   9      167.55      145.40     17.62 o
  -6  -3   9      380.18      283.65     16.91 o
  -5  -3   9        4.19        0.00     17.07 o
  -4  -3   9      100.71       92.99      9.58 o
  -3  -3   9      857.08      845.23     25.95 o
  -2  -3   9     1118.84     1018.28     28.87 o
  -1  -3   9        6.78       10.35      5.79 o
   0  -3   9      232.35      212.72      9.36 o
   1  -3   9      483.69      444.03     13.66 o
   2  -3   9      456.45      447.63     15.05 o
   3  -3   9       64.91       67.33      9.65 o
   4  -3   9        1.85       -2.54     16.37 o
   5  -3   9       15.97        6.43      8.91 o
   6  -3   9       43.95       59.80     12.44 o
  -7  -2   9       39.39       44.66     14.57 o
  -6  -2   9      436.44      347.93     17.59 o
  -5  -2   9       39.00       12.38     22.31 o
  -4  -2   9      150.73      150.03     10.77 o
  -3  -2   9      441.83      400.37     15.27 o
  -2  -2   9     3270.19     2800.77     78.26 o
  -1  -2   9       24.56        8.75     14.08 o
   0  -2   9      266.71      234.10      8.94 o
   1  -2   9     1032.79      923.04     24.82 o
   2  -2   9     1379.50     1145.03     35.72 o
   3  -2   9       36.69       33.12      7.11 o
   4  -2   9        0.06      -16.82     16.82 o
   5  -2   9       29.22        0.00     20.35 o
   6  -2   9       16.02       24.08      9.03 o
   7  -2   9       10.73       -7.56     27.27 o
  -7  -1   9       48.59       55.24     15.05 o
  -6  -1   9      136.92      129.51     12.15 o
  -5  -1   9      391.01      449.82     19.32 o
  -4  -1   9       27.17       23.95      7.85 o
  -3  -1   9      144.90      133.92      9.42 o
  -2  -1   9      517.49      443.58     14.73 o
  -1  -1   9     1256.40     1296.56     34.73 o
   0  -1   9        7.34        0.00     13.57 o
   1  -1   9      906.16      888.90     28.94 o
   2  -1   9     1352.29     1139.88     32.99 o
   3  -1   9      624.02      577.95     18.58 o
   4  -1   9      382.59      334.84     14.05 o
   5  -1   9       28.85       29.29      7.40 o
   6  -1   9       80.00       86.30     11.41 o
   7  -1   9       71.79       97.52     12.31 o
  -6   0   9        0.75      -13.75     18.26 o
  -5   0   9      182.87      189.05     10.37 o
  -4   0   9      119.03      103.80      6.87 o
  -3   0   9       79.94       72.65      6.75 o
  -2   0   9       63.12       72.08      4.52 o
  -1   0   9     2318.87     2038.77     50.99 o
   0   0   9      338.56      248.44      6.04 o
   1   0   9      101.05       90.87      5.61 o
   2   0   9      965.23      928.75     19.15 o
   3   0   9      173.60      161.11      5.88 o
   4   0   9        0.68       -3.57      9.77 o
   5   0   9       22.51       22.33     23.07 o
   6   0   9      149.20      165.90     21.33 o
   7   0   9       83.26       91.52     16.27 o
   8   0   9        5.41       10.28     11.44 o
  -6   1   9       18.09        2.09     11.93 o
  -5   1   9      118.48      123.43     12.99 o
  -4   1   9      505.65      523.77     17.14 o
  -3   1   9      417.67      427.41     15.59 o
  -2   1   9       57.70       69.19      6.53 o
  -1   1   9      617.92      461.23     13.66 o
   0   1   9     1288.53     1136.25     31.96 o
   1   1   9       29.27       45.50      5.05 o
   2   1   9      550.46      534.89     16.46 o
   3   1   9     1766.32     1649.70     41.22 o
   4   1   9     1210.84     1124.38     38.20 o
   5   1   9       37.32       47.68      7.78 o
   6   1   9        7.75       10.58      7.68 o
   7   1   9      138.96      177.23     15.92 o
   8   1   9      115.35      129.96     15.53 o
  -6   2   9        5.32       10.00     11.80 o
  -5   2   9       17.69      -15.95     24.89 o
  -4   2   9      397.44      356.09     16.04 o
  -3   2   9      166.73      146.52     10.06 o
  -2   2   9       37.10       35.46      7.23 o
  -1   2   9      112.38       97.39      7.04 o
   0   2   9     1667.75     1304.66     35.21 o
   1   2   9      483.17      401.62     13.31 o
   2   2   9       35.72       40.58      4.95 o
   3   2   9       55.05       57.07      6.14 o
   4   2   9     1411.55     1477.07     42.25 o
   5   2   9      260.84      276.68     13.70 o
   6   2   9      154.16      170.41     11.06 o
   7   2   9       83.78       92.34     12.89 o
   8   2   9      157.86      187.90     18.13 o
  -5   3   9        5.14       22.73      9.77 o
  -4   3   9        1.48       -2.32      9.58 o
  -3   3   9      737.30      673.25     21.41 o
  -2   3   9      361.88      337.09     14.44 o
  -1   3   9      115.17       94.40      7.14 o
   0   3   9       53.18       51.67      5.82 o
   1   3   9      866.08      796.71     28.68 o
   2   3   9      216.21      186.20      8.49 o
   3   3   9      139.02      140.86      8.07 o
   4   3   9      458.34      489.85     15.11 o
   5   3   9      418.13      383.00     15.34 o
   6   3   9      343.53      327.86     15.53 o
   7   3   9       12.28       18.07     10.80 o
   8   3   9       14.06        5.43     11.29 o
  -5   4   9        0.99       -8.65     25.24 o
  -4   4   9        9.48       -7.04      9.20 o
  -3   4   9      183.80      207.42     15.37 o
  -2   4   9      483.79      489.24     16.46 o
  -1   4   9       30.46       23.12      7.20 o
   0   4   9       35.02       36.40      6.43 o
   1   4   9      211.60      201.63      9.29 o
   2   4   9     1595.76     1507.94     40.87 o
   3   4   9       49.89       68.20      6.24 o
   4   4   9       16.42       32.18      6.78 o
   5   4   9      430.73      443.71     16.17 o
   6   4   9      311.39      345.84     15.79 o
   7   4   9       16.30       31.61     10.03 o
   8   4   9        0.24      -28.33     32.64 o
  -4   5   9       10.61       29.68      9.29 o
  -3   5   9       15.87        6.27     23.50 o
  -2   5   9      349.86      394.52     17.36 o
  -1   5   9      106.26       93.18      9.52 o
   0   5   9        0.17      -16.91     16.91 o
   1   5   9       56.40       77.75      8.13 o
   2   5   9     1214.36     1134.32     32.60 o
   3   5   9      782.16      710.42     23.05 o
   4   5   9      284.38      298.19     13.31 o
   5   5   9        1.99        9.13      6.43 o
   6   5   9      179.09      180.02     12.44 o
   7   5   9      210.49      242.72     17.78 o
   8   5   9       20.60       35.75     12.09 o
  -3   6   9       34.59       -8.46     28.62 o
  -2   6   9       47.54       36.08      9.39 o
  -1   6   9      201.70      205.91     14.18 o
   0   6   9      114.62      109.58      9.81 o
   1   6   9      271.87      243.53     12.51 o
   2   6   9      203.13      231.40     13.21 o
   3   6   9      405.97      421.85     15.79 o
   4   6   9        7.85        2.64     17.27 o
   5   6   9       19.07        5.66     18.75 o
   6   6   9       89.68       95.46     11.35 o
   7   6   9        4.60      -18.75     30.71 o
   8   6   9       35.62      -37.27     37.27 o
  -2   7   9        1.55        7.75     10.48 o
  -1   7   9       28.37       40.13      9.39 o
   0   7   9      176.64      124.91     11.99 o
   1   7   9      212.55      210.50     14.66 o
   2   7   9       19.27       11.67      8.68 o
   3   7   9       21.04       22.12      8.39 o
   4   7   9      185.35      189.57     13.50 o
   5   7   9       89.64       85.85     12.25 o
   6   7   9        0.05       -1.80      9.94 o
   7   7   9       18.92       39.55      9.00 o
   8   7   9        1.56      -34.50     34.50 o
  -1   8   9        4.98      -25.63     25.63 o
   0   8   9       27.27       30.93      9.42 o
   1   8   9       55.34       57.65      9.87 o
   2   8   9      206.66      183.37     13.47 o
   3   8   9        3.62       -7.88      7.88 o
   4   8   9       35.46       20.48      8.65 o
   5   8   9        8.13        0.00     22.25 o
   6   8   9       51.80       46.17     10.55 o
   7   8   9       14.33       -4.28     29.29 o
   1   9   9       32.46       48.26     12.70 o
   2   9   9       11.23      -12.44     27.78 o
   3   9   9        0.14        0.00     21.41 o
   4   9   9       79.30       86.97     12.31 o
   5   9   9       97.62       81.44     14.40 o
   6   9   9       33.67       18.07     11.77 o
   3  10   9       53.43       70.93     15.95 o
   4  10   9       21.61       -8.58     29.13 o
  -4  -8  10        7.93        0.00     28.87 o
  -3  -8  10       39.86       -4.28     32.80 o
  -2  -8  10       77.75       92.05     13.92 o
  -1  -8  10       29.41       48.45     11.22 o
   0  -8  10       16.68       -2.73     11.16 o
   1  -8  10        7.07       12.96     13.63 o
  -5  -7  10       12.64      -25.95     28.01 o
  -4  -7  10       34.48       24.15     10.00 o
  -3  -7  10       84.80       85.53     11.22 o
  -2  -7  10       68.00       83.85     10.58 o
  -1  -7  10        9.75        9.90      8.87 o
   0  -7  10       73.14       60.58     11.32 o
   1  -7  10       47.48       51.67     12.19 o
   2  -7  10        0.12       12.76     26.56 o
  -6  -6  10      108.80      106.17     16.53 o
  -5  -6  10       34.09       -6.56     20.77 o
  -4  -6  10       25.60       12.35     24.73 o
  -3  -6  10       68.49       65.72     11.22 o
  -2  -6  10      174.57      187.52     13.79 o
  -1  -6  10       12.78       -9.39     22.38 o
   0  -6  10       23.64       42.67     10.06 o
   1  -6  10       68.14       82.47      9.68 o
   2  -6  10       52.80       36.94     10.58 o
  -6  -5  10      228.90      232.59     18.97 o
  -5  -5  10       18.97       -3.79     33.18 o
  -4  -5  10       14.73       25.27      9.84 o
  -3  -5  10      495.88      493.55     18.87 o
  -2  -5  10      259.65      245.55     13.31 o
  -1  -5  10        3.77      -19.87     19.87 o
   0  -5  10       85.28       95.59      9.42 o
   1  -5  10      117.55      101.92      9.58 o
   2  -5  10       67.97       75.27     10.61 o
   3  -5  10       29.35       22.12      9.10 o
   4  -5  10        1.37      -20.22     26.53 o
  -6  -4  10      153.73      126.68     14.89 o
  -5  -4  10      802.95      859.32     29.68 o
  -4  -4  10       50.56       47.52      9.07 o
  -3  -4  10      147.00      139.58     11.09 o
  -2  -4  10      130.56      161.63     11.19 o
  -1  -4  10      564.53      520.23     17.65 o
   0  -4  10        0.48        5.14     18.20 o
   1  -4  10       20.91       15.21      7.23 o
   2  -4  10      206.93      211.44     11.86 o
   3  -4  10      148.17      161.70     12.99 o
   4  -4  10       25.45       14.79     11.06 o
   5  -4  10       78.43       52.57     11.80 o
  -6  -3  10       15.28      -26.24     26.24 o
  -5  -3  10      613.28      580.81     22.12 o
  -4  -3  10      124.85      126.01     10.80 o
  -3  -3  10       43.15       44.18      8.07 o
  -2  -3  10        1.02      -18.39     18.39 o
  -1  -3  10      905.34      857.29     27.91 o
   0  -3  10       43.62       43.05      6.59 o
   1  -3  10       30.26       38.81      6.88 o
   2  -3  10        4.37        0.00     18.84 o
   3  -3  10      262.09      241.89     11.96 o
   4  -3  10      222.85      206.07     13.60 o
   5  -3  10        4.07       31.54      9.36 o
   6  -3  10       35.40       56.69     10.90 o
  -6  -2  10       76.88       69.51     10.48 o
  -5  -2  10        5.24        0.00     21.35 o
  -4  -2  10     1368.60     1404.44     41.25 o
  -3  -2  10      325.54      321.27     14.37 o
  -2  -2  10      276.31      268.77     11.48 o
  -1  -2  10      290.33      325.80     11.32 o
   0  -2  10      748.08      778.45     20.96 o
   1  -2  10       60.38       57.39      6.04 o
   2  -2  10       10.67        6.21     15.59 o
   3  -2  10      309.06      268.54     13.54 o
   4  -2  10      513.96      518.75     16.37 o
   5  -2  10       43.93       42.86      8.07 o
   6  -2  10        4.60       11.90      8.23 o
   7  -2  10        1.89       -7.75     22.64 o
  -6  -1  10       53.05       63.98     12.76 o
  -5  -1  10       79.48      106.65     11.99 o
  -4  -1  10      123.41      105.36     10.96 o
  -3  -1  10      931.90      848.61     26.17 o
  -2  -1  10       79.07       90.32      7.33 o
  -1  -1  10      180.52      169.54      8.33 o
   0  -1  10     1589.01     1493.79     39.29 o
   1  -1  10     1963.02     1574.33     39.52 o
   2  -1  10      163.43      143.24      7.91 o
   3  -1  10       62.37       59.39      7.52 o
   4  -1  10       25.60       29.00      7.23 o
   5  -1  10       12.23       12.35      7.30 o
   6  -1  10       31.91       21.19     10.10 o
   7  -1  10       38.69       52.28     11.90 o
  -6   0  10      138.50      131.20     10.60 o
  -5   0  10      170.45      159.86     10.40 o
  -4   0  10       58.09       67.67      6.55 o
  -3   0  10     2023.37     1939.07     39.19 o
  -2   0  10     2139.51     1868.07     56.78 o
  -1   0  10      202.11      213.44     19.18 o
   0   0  10       66.42       63.81      6.95 o
   1   0  10     1873.45     1796.05    131.01 o
   2   0  10     1808.19     1596.43     50.90 o
   3   0  10       34.98       45.24      4.18 o
   4   0  10       49.90       59.55      5.82 o
   5   0  10      124.27      120.14     10.24 o
   6   0  10       51.04       52.88      6.72 o
   7   0  10        0.27       11.39     15.03 o
  -6   1  10      140.37      153.82     16.69 o
  -5   1  10       26.50        7.33     10.61 o
  -4   1  10       33.49       13.86      9.07 o
  -3   1  10       27.32       24.79      7.17 o
  -2   1  10     1978.33     1933.38     51.51 o
  -1   1  10       43.14       43.92      5.53 o
   0   1  10       92.43       78.61      6.14 o
   1   1  10     1209.67     1146.09     33.18 o
   2   1  10     1183.37     1052.30     31.90 o
   3   1  10      431.84      475.93     14.02 o
   4   1  10      421.66      381.91     14.66 o
   5   1  10      425.19      397.38     16.43 o
   6   1  10       63.19       66.40     11.64 o
   7   1  10       29.67        8.23     12.12 o
   8   1  10        6.52        7.59     25.14 o
  -5   2  10      182.51      195.36     15.27 o
  -4   2  10       85.65       16.94     30.87 o
  -3   2  10       35.54        9.81     19.61 o
  -2   2  10       83.77       64.92      8.71 o
  -1   2  10      728.07      645.27     18.20 o
   0   2  10        4.06        8.39      4.37 o
   1   2  10        1.36        3.50      4.24 o
   2   2  10      542.13      423.68     11.61 o
   3   2  10      157.27      141.89      8.52 o
   4   2  10       82.28       79.90      8.52 o
   5   2  10      209.26      205.13     12.22 o
   6   2  10      461.96      457.76     17.75 o
   7   2  10       51.38       64.88     12.41 o
   8   2  10        1.38      -10.71     12.31 o
  -5   3  10       79.34       80.57     15.92 o
  -4   3  10      185.88      230.92     16.01 o
  -3   3  10      103.19       96.68     12.15 o
  -2   3  10       17.16       14.31      6.49 o
  -1   3  10      683.78      651.90     18.10 o
   0   3  10       74.64       74.37      6.53 o
   1   3  10       25.46       22.15      5.53 o
   2   3  10       12.28        1.86     12.28 o
   3   3  10      279.86      310.50     10.93 o
   4   3  10      683.01      644.25     20.32 o
   5   3  10       83.86       80.67      8.58 o
   6   3  10      211.66      201.95     13.57 o
   7   3  10      176.00      210.31     15.43 o
   8   3  10       10.98      -29.39     35.37 o
  -4   4  10       95.49      116.43     13.09 o
  -3   4  10       96.45       96.72     12.09 o
  -2   4  10       41.91       50.67      8.20 o
  -1   4  10       98.78      102.15      9.29 o
   0   4  10      486.93      471.97     16.53 o
   1   4  10       14.85       17.84      6.27 o
   2   4  10       12.30        4.12     14.50 o
   3   4  10      274.09      233.88     11.80 o
   4   4  10     1264.03     1253.96     42.96 o
   5   4  10       88.80       89.55      9.26 o
   6   4  10       17.50       10.48      8.84 o
   7   4  10      143.14      171.18     15.63 o
   8   4  10       54.74       78.03     13.83 o
  -4   5  10       22.31       12.96     12.60 o
  -3   5  10       66.65       78.00     10.03 o
  -2   5  10      148.50      110.16     10.71 o
  -1   5  10       10.82        0.87      6.82 o
   0   5  10      108.16      119.54      9.49 o
   1   5  10      248.30      229.76     12.60 o
   2   5  10      310.48      283.62     13.83 o
   3   5  10       20.68       24.11      7.43 o
   4   5  10      403.64      404.26     16.43 o
   5   5  10        8.56       24.18      6.69 o
   6   5  10       67.65       83.82     10.51 o
   7   5  10       64.86       76.14     13.50 o
   8   5  10       72.67       93.11     14.95 o
  -3   6  10       28.58       23.63     13.50 o
  -2   6  10       49.26       29.36     10.90 o
  -1   6  10       27.72       11.96      8.46 o
   0   6  10       66.09       70.54     10.55 o
   1   6  10      339.25      361.78     14.82 o
   2   6  10       28.92       24.24      7.78 o
   3   6  10       61.27       47.39      8.52 o
   4   6  10       40.47       51.67      8.81 o
   5   6  10      213.35      232.43     15.14 o
   6   6  10       67.02       82.09     11.22 o
   7   6  10       10.90       -3.15     21.67 o
   8   6  10       24.20        0.00     35.37 o
  -2   7  10      109.89       92.83     15.92 o
  -1   7  10       14.32       13.21     22.44 o
   0   7  10       19.39       22.73      8.71 o
   1   7  10      120.32      119.96     12.83 o
   2   7  10      255.18      300.53     16.08 o
   3   7  10       24.51       24.31      8.20 o
   4   7  10       10.18        9.49     23.86 o
   5   7  10       40.97       50.35     11.64 o
   6   7  10       36.80       57.91     12.35 o
   7   7  10        3.08      -12.28     30.90 o
   8   7  10       21.60        0.00     31.48 o
  -1   8  10       10.70       -8.65     32.86 o
   0   8  10       14.56      -12.41     32.83 o
   1   8  10      200.85      234.27     15.14 o
   2   8  10      231.05      240.95     14.44 o
   3   8  10       32.15       15.98      9.29 o
   4   8  10      100.87       82.50     11.41 o
   5   8  10       28.66        6.27     22.19 o
   6   8  10      106.95       88.00     11.86 o
   7   8  10       35.83        8.26     29.16 o
   1   9  10       11.61       12.70     11.80 o
   2   9  10        1.07      -21.45     31.83 o
   3   9  10        4.83       20.22     10.51 o
   4   9  10       13.86       12.54     26.08 o
   5   9  10       88.37       76.81     14.24 o
   6   9  10        7.40        1.67     13.66 o
  -3  -8  11       13.61       -8.42     30.42 o
  -2  -8  11       23.90       29.87     14.24 o
  -1  -8  11       55.63       71.80     13.15 o
   0  -8  11        2.17      -32.12     32.12 o
  -5  -7  11       97.01      100.99     16.04 o
  -4  -7  11        1.31      -25.50     27.55 o
  -3  -7  11        7.44      -24.95     24.95 o
  -2  -7  11       62.91       61.73     10.77 o
  -1  -7  11      243.16      226.77     16.01 o
   0  -7  11       22.38       13.18     22.35 o
   1  -7  11       20.49      -12.44     29.58 o
   2  -7  11        0.95      -12.31     12.31 o
  -5  -6  11       27.87        9.20     12.89 o
  -4  -6  11      101.31      107.62     10.74 o
  -3  -6  11       39.63        0.00     23.86 o
  -2  -6  11       71.65       71.57     10.06 o
  -1  -6  11      146.41      150.44     12.38 o
   0  -6  11       39.91       33.31      9.29 o
   1  -6  11       16.91        8.33      8.52 o
   2  -6  11       62.26       73.60     10.64 o
   3  -6  11        2.48       17.07     34.11 o
  -6  -5  11       34.63       25.27     39.93 o
  -5  -5  11        9.26        0.00     22.70 o
  -4  -5  11      319.95      282.69     15.72 o
  -3  -5  11      410.10      451.30     18.81 o
  -2  -5  11       25.30       28.87      9.49 o
  -1  -5  11        3.65        6.78      7.62 o
   0  -5  11      129.07      136.01     10.61 o
   1  -5  11       92.12       94.43     11.38 o
   2  -5  11       33.21       41.35      8.36 o
   3  -5  11       47.25       49.03     10.45 o
   4  -5  11        0.47        0.00     25.24 o
  -5  -4  11       72.95       65.98     11.41 o
  -4  -4  11       44.95       22.73     10.35 o
  -3  -4  11      220.03      237.32     13.60 o
  -2  -4  11      108.43      101.02     10.45 o
  -1  -4  11      223.64      216.23     11.80 o
   0  -4  11      190.92      210.05     11.41 o
   1  -4  11       62.09       46.81      9.16 o
   2  -4  11       34.84       32.31      8.49 o
   3  -4  11        8.62        8.17      8.58 o
   4  -4  11        2.26        0.00     18.87 o
   5  -4  11      129.25      111.89     15.47 o
  -6  -3  11      223.19      283.04     18.26 o
  -5  -3  11        9.69       -7.49     27.01 o
  -4  -3  11        1.17       -6.24     21.19 o
  -3  -3  11      778.89      779.61     23.60 o
  -2  -3  11      316.10      282.75     14.08 o
  -1  -3  11      359.87      350.79     14.98 o
   0  -3  11       36.13       39.64      7.91 o
   1  -3  11      398.54      394.97     15.47 o
   2  -3  11       39.46       34.85      8.17 o
   3  -3  11       31.60       31.32      7.20 o
   4  -3  11       51.35       56.33      9.77 o
   5  -3  11      207.26      181.05     15.92 o
   6  -3  11       27.32       29.52     11.19 o
  -6  -2  11      343.40      324.81     20.96 o
  -5  -2  11      260.62      335.96     18.23 o
  -4  -2  11        2.44       15.34     23.57 o
  -3  -2  11       15.77       22.15      6.98 o
  -2  -2  11      148.92      151.31     10.39 o
  -1  -2  11      285.70      261.27     12.57 o
   0  -2  11      292.35      284.71     11.99 o
   1  -2  11      223.23      214.07     11.45 o
   2  -2  11      599.15      553.41     17.65 o
   3  -2  11       72.77       78.94      9.49 o
   4  -2  11       24.86      -10.19     21.03 o
   5  -2  11      203.85      203.21     14.79 o
   6  -2  11       28.23       35.59     11.51 o
  -6  -1  11       57.02       71.89     13.50 o
  -5  -1  11      608.91      565.12     25.08 o
  -4  -1  11        3.11        3.09     18.71 o
  -3  -1  11       74.98       58.90      8.07 o
  -2  -1  11      144.55      123.05      9.58 o
  -1  -1  11     1512.22     1362.67     41.19 o
   0  -1  11       26.03       23.76      5.66 o
   1  -1  11        1.23       -1.96     11.61 o
   2  -1  11      564.34      506.50     14.57 o
   3  -1  11       58.19       62.41      8.13 o
   4  -1  11       89.21      103.53      8.84 o
   5  -1  11        1.79        7.43      7.52 o
   6  -1  11       79.26       63.92     11.77 o
   7  -1  11       41.60       59.51     10.84 o
  -6   0  11       46.25       36.53     26.45 o
  -5   0  11      160.93      151.19      9.24 o
  -4   0  11      227.96      253.66     10.16 o
  -3   0  11       28.19       41.63      5.34 o
  -2   0  11        1.18        6.04      6.27 o
  -1   0  11     1798.07     1663.84     70.38 o
   0   0  11      475.86      462.07      9.72 o
   1   0  11       26.87       29.25      4.97 o
   2   0  11      333.00      301.95     15.06 o
   3   0  11      921.47      887.87     20.88 o
   4   0  11      117.32      134.33      7.28 o
   5   0  11      165.27      161.59      8.14 o
   6   0  11       27.79       25.41      7.34 o
   7   0  11       23.70       16.40     21.46 o
  -5   1  11        0.24      -13.31     18.84 o
  -4   1  11      340.10      409.88     18.17 o
  -3   1  11        8.78       13.57      6.95 o
  -2   1  11       74.36       88.68      8.84 o
  -1   1  11       48.28       26.91      7.40 o
   0   1  11     2087.93     1883.54     46.46 o
   1   1  11      302.59      281.66     10.26 o
   2   1  11      122.68      109.35      7.81 o
   3   1  11      169.10      153.79      8.78 o
   4   1  11      311.79      310.21     13.76 o
   5   1  11       55.01       53.57      8.65 o
   6   1  11        8.68       -9.61     18.42 o
   7   1  11       47.25       41.32      8.62 o
   8   1  11       41.56       48.39     13.57 o
  -5   2  11        9.29        8.46     26.08 o
  -4   2  11      148.99      181.79     15.43 o
  -3   2  11      755.80      899.83     26.65 o
  -2   2  11      156.31      148.84     10.29 o
  -1   2  11       90.33       92.47      8.68 o
   0   2  11      981.07      848.58     25.92 o
   1   2  11     1922.57     2005.73     46.46 o
   2   2  11       55.32       48.94      6.72 o
   3   2  11       99.57       88.90      7.75 o
   4   2  11        5.35       12.03      6.40 o
   5   2  11      163.40      148.16     11.74 o
   6   2  11      113.26      121.89     11.22 o
   7   2  11        0.37        3.12     18.94 o
   8   2  11       11.02      -28.71     28.71 o
  -4   3  11       16.73        6.59     23.28 o
  -3   3  11      380.26      454.32     18.68 o
  -2   3  11      416.96      409.92     15.69 o
  -1   3  11       96.42       99.03     10.71 o
   0   3  11        2.05      -14.63     16.88 o
   1   3  11     1463.69     1560.12     42.86 o
   2   3  11      320.76      355.96     11.77 o
   3   3  11      104.86      106.39      9.20 o
   4   3  11        0.33      -17.33     17.33 o
   5   3  11     1134.38     1026.86     35.08 o
   6   3  11      112.99      133.79     12.12 o
   7   3  11        3.83       11.25     31.19 o
   8   3  11        2.39        4.34     24.08 o
  -4   4  11        4.35        2.73     10.45 o
  -3   4  11      109.07      149.45     11.70 o
  -2   4  11      115.83      109.87     12.41 o
  -1   4  11       19.25        8.55      7.11 o
   0   4  11       33.34       26.43      7.75 o
   1   4  11       10.34        5.05      6.75 o
   2   4  11      614.40      531.10     17.27 o
   3   4  11      198.25      210.79     12.03 o
   4   4  11       86.55       76.62      9.84 o
   5   4  11      687.55      630.52     20.22 o
   6   4  11      212.72      258.77     15.27 o
   7   4  11       50.19       76.56     11.93 o
   8   4  11        1.29      -35.01     35.01 o
  -3   5  11        8.18      -20.71     30.74 o
  -2   5  11        4.03      -21.48     21.48 o
  -1   5  11       74.66       64.69     10.00 o
   0   5  11        6.05       13.25      6.53 o
   1   5  11       52.17       56.59      8.23 o
   2   5  11      307.73      339.63     15.18 o
   3   5  11       71.09       75.01      8.62 o
   4   5  11      108.97      111.57      9.71 o
   5   5  11       92.70       89.83     10.48 o
   6   5  11      371.55      407.28     18.84 o
   7   5  11       77.74       -6.30     33.28 o
   8   5  11       26.30       29.07     13.73 o
  -2   6  11       12.89      -16.40     28.97 o
  -1   6  11      259.49      259.76     14.69 o
   0   6  11       82.86       69.16     10.77 o
   1   6  11        0.02       -9.16     19.07 o
   2   6  11       49.04       39.07      9.39 o
   3   6  11      319.43      305.36     14.63 o
   4   6  11      627.93      583.54     20.45 o
   5   6  11       32.97       39.36      9.49 o
   6   6  11       12.83       16.88     10.19 o
   7   6  11       12.38      -19.61     22.67 o
   8   6  11       11.05       15.27     11.58 o
  -1   7  11       11.99       48.45     11.22 o
   0   7  11      101.50      127.04     12.22 o
   1   7  11       86.32       64.43     10.48 o
   2   7  11      239.16      314.49     16.17 o
   3   7  11        3.01        2.73      7.97 o
   4   7  11      314.68      319.73     17.52 o
   5   7  11        5.20       -3.63     23.21 o
   6   7  11       13.06        0.00     25.75 o
   7   7  11       20.59       16.91     26.72 o
   0   8  11       37.06       37.23     11.83 o
   1   8  11      130.66      129.25     15.02 o
   2   8  11       40.98        6.43     25.34 o
   3   8  11       35.02       44.08     10.29 o
   4   8  11        2.20       -2.64      8.97 o
   5   8  11       15.82      -16.30     21.35 o
   6   8  11       24.81        0.00     32.54 o
   7   8  11       19.50       17.84     14.50 o
   2   9  11       24.42       20.96     33.79 o
   3   9  11       21.17       18.10     12.19 o
   4   9  11        0.51       -4.34     25.59 o
   5   9  11       37.44        0.00     35.21 o
   6   9  11        0.73      -39.10     39.10 o
  -4  -7  12       16.64      -12.67     36.56 o
  -3  -7  12       17.85        4.28     12.22 o
  -2  -7  12       12.09       12.25     29.19 o
  -1  -7  12       24.24       38.71     11.22 o
   0  -7  12       68.29      108.19     13.79 o
   1  -7  12       34.83        8.33     27.62 o
  -5  -6  12        1.60      -21.12     31.35 o
  -4  -6  12        0.71      -24.92     24.92 o
  -3  -6  12      308.23      297.09     16.56 o
  -2  -6  12       22.89       22.60      9.55 o
  -1  -6  12      106.19       89.87     10.77 o
   0  -6  12       10.48      -15.82     28.13 o
   1  -6  12      107.14       90.00     11.86 o
   2  -6  12       45.38       68.42     11.70 o
   3  -6  12        2.68      -12.80     28.62 o
  -5  -5  12       86.59       53.92     14.92 o
  -4  -5  12       45.16       -6.33     26.56 o
  -3  -5  12       11.05        6.04     20.03 o
  -2  -5  12      324.58      370.53     18.20 o
  -1  -5  12      273.21      249.57     15.88 o
   0  -5  12        4.14      -20.55     20.55 o
   1  -5  12       48.51       48.87      8.94 o
   2  -5  12       72.73       80.64     10.19 o
   3  -5  12       19.24       19.93     10.32 o
   4  -5  12        0.14      -16.82     25.92 o
  -6  -4  12        5.88      -21.61     35.34 o
  -5  -4  12      276.03      280.89     18.49 o
  -4  -4  12        1.82        4.12      8.10 o
  -3  -4  12       28.51       38.45     10.13 o
  -2  -4  12      383.16      406.83     17.23 o
  -1  -4  12      478.60      480.04     16.72 o
   0  -4  12        8.82        7.43     18.68 o
   1  -4  12       21.06       20.42      7.75 o
   2  -4  12       59.62       75.49     10.80 o
   3  -4  12       37.59       15.18      8.84 o
   4  -4  12        2.89      -28.52     28.52 o
   5  -4  12        0.11        8.36      9.65 o
  -6  -3  12       81.21       83.44     15.37 o
  -5  -3  12      123.33      124.53     11.32 o
  -4  -3  12      793.20      671.42     21.54 o
  -3  -3  12        7.05      -18.29     22.41 o
  -2  -3  12       10.13        5.47     19.36 o
  -1  -3  12       28.66       25.18      7.23 o
   0  -3  12      159.34      142.28     10.67 o
   1  -3  12       23.97        9.23     16.66 o
   2  -3  12       20.22       20.38      6.95 o
   3  -3  12      153.35      181.28     12.83 o
   4  -3  12       72.13      101.28     12.25 o
   5  -3  12        2.26      -20.06     26.33 o
  -6  -2  12        0.70       17.04     26.94 o
  -5  -2  12       26.25       28.62      8.46 o
  -4  -2  12      649.13      587.08     21.06 o
  -3  -2  12      276.08      256.32     14.12 o
  -2  -2  12      195.55      189.70     11.96 o
  -1  -2  12      241.13      211.02     12.73 o
   0  -2  12      707.24      690.80     21.41 o
   1  -2  12      193.25      160.35     11.80 o
   2  -2  12        1.47       -4.05      7.17 o
   3  -2  12       61.55       50.93      8.68 o
   4  -2  12       89.89       87.23     10.80 o
   5  -2  12      228.26      285.03     17.30 o
   6  -2  12       24.55       18.87     12.64 o
  -6  -1  12       48.93       21.64     33.25 o
  -5  -1  12       42.88       21.29      9.87 o
  -4  -1  12       83.43       72.86      9.87 o
  -3  -1  12     1004.48     1003.84     30.64 o
  -2  -1  12        2.27       10.00      6.56 o
  -1  -1  12      957.28      901.89     30.96 o
   0  -1  12      297.31      300.66     13.41 o
   1  -1  12      772.09      772.83     23.95 o
   2  -1  12      168.25      170.60     11.03 o
   3  -1  12       24.56        0.00     18.78 o
   4  -1  12      110.70      109.45     10.39 o
   5  -1  12      483.76      423.29     17.72 o
   6  -1  12       50.51       38.49     10.29 o
   7  -1  12        5.63       11.54     11.70 o
  -5   0  12        0.73        4.63      9.35 o
  -4   0  12       68.23       73.16     17.99 o
  -3   0  12      549.56      525.06     17.56 o
  -2   0  12      161.24      171.73     12.14 o
  -1   0  12        8.62      -11.79     11.79 o
   0   0  12       93.52      115.26      6.55 o
   1   0  12      988.42      947.10     67.04 o
   2   0  12      348.26      332.44     15.69 o
   3   0  12       43.41       32.08      5.63 o
   4   0  12        0.28       -5.31     10.53 o
   5   0  12      401.19      409.83     38.18 o
   6   0  12        4.86       -2.92     18.15 o
   7   0  12        0.40       12.89     26.82 o
  -5   1  12      191.44      156.10     16.33 o
  -4   1  12        0.56       14.44     22.83 o
  -3   1  12       39.59       54.82      8.75 o
  -2   1  12      644.01      646.46     19.71 o
  -1   1  12     1133.21     1113.00     34.31 o
   0   1  12        8.29       19.03      6.21 o
   1   1  12       78.66       76.46      7.33 o
   2   1  12      720.49      685.43     23.28 o
   3   1  12       54.09       69.39      8.07 o
   4   1  12       30.33       30.71      7.68 o
   5   1  12        2.25      -22.73     22.73 o
   6   1  12       41.38       58.16     11.38 o
   7   1  12        4.56        6.14      9.68 o
  -5   2  12      137.49      129.29     17.20 o
  -4   2  12       29.50       34.63     10.06 o
  -3   2  12        5.47       -3.28     21.06 o
  -2   2  12       23.12       31.48      7.14 o
  -1   2  12     1771.69     1713.71     51.96 o
   0   2  12      177.09      159.12     10.90 o
   1   2  12      150.91      136.39     10.13 o
   2   2  12      339.30      367.80     14.08 o
   3   2  12       72.99       61.96      8.30 o
   4   2  12        4.30       -2.22      6.91 o
   5   2  12       55.35       41.44      9.29 o
   6   2  12      218.56      222.30     15.40 o
   7   2  12       13.34      -26.72     26.72 o
   8   2  12        4.38       10.13     11.77 o
  -4   3  12      136.43      131.96     16.01 o
  -3   3  12        5.43        3.60     23.57 o
  -2   3  12      130.08      129.54     12.25 o
  -1   3  12      338.12      324.29     13.99 o
   0   3  12      460.06      475.83     17.33 o
   1   3  12       22.21        5.05     17.78 o
   2   3  12        0.71      -12.41     17.36 o
   3   3  12      250.66      205.81     11.90 o
   4   3  12      263.25      266.77     14.12 o
   5   3  12       71.04       72.67      9.84 o
   6   3  12        0.29      -12.99     20.00 o
   7   3  12       97.72      108.61     12.03 o
   8   3  12       22.55       20.19     12.38 o
  -4   4  12       50.80       57.17     15.30 o
  -3   4  12      150.88      147.16     13.31 o
  -2   4  12      107.73       71.57     10.26 o
  -1   4  12       29.05       20.90      8.17 o
   0   4  12      414.91      402.30     15.11 o
   1   4  12      160.32      133.37     11.25 o
   2   4  12       31.04        8.01     20.13 o
   3   4  12      113.91       94.75     10.35 o
   4   4  12        6.33       -5.34     21.38 o
   5   4  12       60.21       66.30     10.03 o
   6   4  12       42.24       -6.56     29.74 o
   7   4  12      103.06       85.98     11.16 o
   8   4  12       17.65       21.77     14.40 o
  -3   5  12       49.26       45.17     14.63 o
  -2   5  12       38.55       -6.49     25.95 o
  -1   5  12       40.76       40.26      9.07 o
   0   5  12      105.77      118.29     11.90 o
   1   5  12      376.02      404.71     15.24 o
   2   5  12        0.28      -13.70     19.16 o
   3   5  12       12.82      -21.45     21.45 o
   4   5  12       91.53       88.71     10.06 o
   5   5  12      581.29      642.93     21.41 o
   6   5  12      107.35      109.64     12.76 o
   7   5  12        2.86        3.28     22.89 o
   8   5  12       48.25       21.16     35.69 o
  -2   6  12        7.68       11.70     10.51 o
  -1   6  12        7.34      -16.21     24.05 o
   0   6  12        4.06      -21.77     21.77 o
   1   6  12       97.72      105.43     12.19 o
   2   6  12       16.59       21.32      9.16 o
   3   6  12      105.61      115.01     11.51 o
   4   6  12       88.59       93.40     11.38 o
   5   6  12      590.90      518.79     19.87 o
   6   6  12       23.28       49.13     11.54 o
   7   6  12        0.09       -4.15     11.12 o
  -1   7  12        4.43       -2.51     12.70 o
   0   7  12       20.15       26.72     10.19 o
   1   7  12       97.03      136.10     12.22 o
   2   7  12      298.26      228.45     15.37 o
   3   7  12       11.12        3.54      7.91 o
   4   7  12       67.35       62.22     10.32 o
   5   7  12      134.02      140.38     12.80 o
   6   7  12      147.11      114.85     13.12 o
   7   7  12        5.84      -31.32     31.32 o
   0   8  12       18.68      -17.30     28.68 o
   1   8  12       27.26       16.91     30.48 o
   2   8  12        8.89      -12.38     27.65 o
   3   8  12       81.51       64.24     10.87 o
   4   8  12       39.78       13.21     22.38 o
   5   8  12       13.47        0.00     30.48 o
   6   8  12       12.89      -34.56     34.56 o
   3   9  12       39.21       26.33     14.15 o
   4   9  12       76.66       57.49     15.95 o
   5   9  12        2.58       17.20     27.20 o
  -3  -7  13        2.54       -8.52     26.94 o
  -2  -7  13       23.00       66.40     13.05 o
  -1  -7  13        1.91       16.53     28.04 o
   0  -7  13       26.21       12.60     28.23 o
  -4  -6  13      169.30      189.96     18.75 o
  -3  -6  13       54.28       61.03     13.21 o
  -2  -6  13       39.28       25.66     10.51 o
  -1  -6  13        1.41      -12.93     19.93 o
   0  -6  13      118.21      125.01     13.57 o
   1  -6  13       49.05       49.58     13.31 o
   2  -6  13       22.00       22.09     12.12 o
  -5  -5  13       14.52      -17.01     31.80 o
  -4  -5  13       98.13      103.53     13.31 o
  -3  -5  13       94.67       70.41     10.80 o
  -2  -5  13       16.20        8.71      8.42 o
  -1  -5  13       15.44        6.01     19.97 o
   0  -5  13      222.50      182.85     13.09 o
   1  -5  13       41.31       29.64      9.74 o
   2  -5  13        3.09        3.25     23.95 o
   3  -5  13        5.81       -3.47     11.06 o
  -5  -4  13       18.24      -21.77     32.28 o
  -4  -4  13       13.37       12.89     23.21 o
  -3  -4  13      555.76      471.65     20.06 o
  -2  -4  13       67.74       76.68     10.96 o
  -1  -4  13      141.33      147.03     12.38 o
   0  -4  13       93.23      112.08     12.06 o
   1  -4  13      161.62      191.24     14.05 o
   2  -4  13        0.96      -11.90     21.03 o
   3  -4  13        0.18        6.30     19.39 o
   4  -4  13       10.40        0.00     26.82 o
  -5  -3  13        4.46        9.94     11.45 o
  -4  -3  13        9.46      -18.68     22.89 o
  -3  -3  13      185.43      214.46     15.72 o
  -2  -3  13      347.04      403.20     17.39 o
  -1  -3  13      125.93      127.07     10.71 o
   0  -3  13       40.73       29.84      7.81 o
   1  -3  13      314.82      309.99     14.37 o
   2  -3  13       66.22       92.41     10.61 o
   3  -3  13        0.29       -1.64      8.91 o
   4  -3  13       29.60       12.57      9.42 o
   5  -3  13        0.44       12.60     10.58 o
  -5  -2  13      207.55      227.55     18.17 o
  -4  -2  13       27.09       16.24      8.04 o
  -3  -2  13        1.13      -24.18     24.18 o
  -2  -2  13      469.13      452.87     17.33 o
  -1  -2  13      314.71      339.21     14.18 o
   0  -2  13       82.49       91.25      8.36 o
   1  -2  13        0.06        2.32     16.17 o
   2  -2  13      327.08      320.89     13.50 o
   3  -2  13       48.99       56.11      8.52 o
   4  -2  13        1.20      -23.31     23.31 o
   5  -2  13       22.57      -27.78     27.78 o
   6  -2  13       63.34       47.43     13.99 o
  -5  -1  13      320.78      361.33     22.02 o
  -4  -1  13       96.78       93.40     10.80 o
  -3  -1  13       60.97       75.78     10.93 o
  -2  -1  13      128.48      129.22     10.61 o
  -1  -1  13       44.85       54.05      7.20 o
   0  -1  13       15.41       13.21     21.32 o
   1  -1  13        9.62        0.87      7.78 o
   2  -1  13      405.55      425.16     16.14 o
   3  -1  13      110.49      130.25      9.81 o
   4  -1  13       50.71       47.14     10.22 o
   5  -1  13       42.80       37.75     11.25 o
   6  -1  13      143.75      143.18     15.14 o
  -5   0  13       31.36       21.90     15.10 o
  -4   0  13      446.44      395.15     42.26 o
  -3   0  13        1.70       -3.63      8.26 o
  -2   0  13       43.32       57.51     12.43 o
  -1   0  13        3.56       -1.37     13.38 o
   0   0  13      603.66      597.68     13.31 o
   1   0  13        2.19        5.39      5.93 o
   2   0  13       17.89        2.60     14.04 o
   3   0  13     1097.45     1035.00     47.28 o
   4   0  13      109.07      134.54      8.01 o
   5   0  13       61.07       67.73     21.43 o
   6   0  13        5.95        3.22      6.47 o
   7   0  13       58.10       82.53      9.76 o
  -5   1  13        0.74        0.00     27.78 o
  -4   1  13      338.84      355.42     18.13 o
  -3   1  13       85.04      101.31     11.99 o
  -2   1  13       56.30       62.54      7.75 o
  -1   1  13       74.12       66.85      8.55 o
   0   1  13     1088.90     1104.55     33.95 o
   1   1  13      594.57      545.70     17.56 o
   2   1  13        8.73      -21.93     21.93 o
   3   1  13        0.48      -10.80     16.66 o
   4   1  13      370.35      338.67     15.56 o
   5   1  13      227.90      255.45     15.88 o
   6   1  13       14.52       16.24     10.96 o
   7   1  13        1.69      -28.01     28.01 o
  -4   2  13       10.12      -32.76     32.76 o
  -3   2  13      526.75      621.16     23.41 o
  -2   2  13       81.53       81.41     10.45 o
  -1   2  13        1.53       -4.05      6.75 o
   0   2  13      374.56      399.98     15.88 o
   1   2  13     1490.85     1453.92     40.19 o
   2   2  13       25.90       19.07      7.88 o
   3   2  13      138.71      157.84     11.64 o
   4   2  13      138.04      165.23     11.41 o
   5   2  13      467.32      524.44     20.13 o
   6   2  13        1.76        0.00      9.65 o
   7   2  13        5.41      -29.58     29.58 o
  -4   3  13        1.70      -33.31     33.31 o
  -3   3  13      136.07      175.46     13.92 o
  -2   3  13      321.52      279.89     14.66 o
  -1   3  13      222.17      223.14     14.34 o
   0   3  13        2.52       10.35      5.79 o
   1   3  13      174.43      165.14     11.80 o
   2   3  13      609.89      632.83     19.45 o
   3   3  13        0.41      -10.42     16.04 o
   4   3  13        0.47        2.77      5.85 o
   5   3  13       40.61       34.76     10.35 o
   6   3  13        2.19       19.90     10.29 o
   7   3  13        0.10        6.66     24.95 o
  -3   4  13       16.74       30.16     11.29 o
  -2   4  13      158.17      169.77     13.44 o
  -1   4  13      309.46      290.34     16.04 o
   0   4  13       28.99       36.20      8.46 o
   1   4  13      133.01      149.03     10.87 o
   2   4  13      281.80      280.60     14.15 o
   3   4  13        7.08        2.73     17.94 o
   4   4  13       29.14      -14.31     21.22 o
   5   4  13        0.78       -3.15     21.51 o
   6   4  13      209.67      243.43     17.46 o
   7   4  13       20.07       18.42     11.77 o
   8   4  13       14.75      -30.38     38.07 o
  -2   5  13      118.03      134.88     14.40 o
  -1   5  13      281.35      243.30     14.76 o
   0   5  13       28.68       13.25     22.47 o
   1   5  13        8.46       -9.16      9.16 o
   2   5  13        3.39        9.07     18.84 o
   3   5  13      172.69      173.43     12.35 o
   4   5  13       94.11       83.50     11.64 o
   5   5  13        3.88        5.47      8.94 o
   6   5  13       64.19       67.94     13.09 o
   7   5  13       33.25       24.34     12.38 o
  -1   6  13        0.62       -4.12     26.33 o
   0   6  13       75.33       67.33     11.19 o
   1   6  13        4.67       -6.08     20.61 o
   2   6  13       12.93      -23.70     23.70 o
   3   6  13      151.02      152.31     14.02 o
   4   6  13      123.56      130.86     11.51 o
   5   6  13       35.22       43.79      8.94 o
   6   6  13       16.03       12.93     20.45 o
   7   6  13       79.50       86.43     14.85 o
   0   7  13       40.85       61.89     12.03 o
   1   7  13       75.41       64.92     11.41 o
   2   7  13       37.37       29.03     10.74 o
   3   7  13        5.34        9.32     17.88 o
   4   7  13       35.54       35.59      9.20 o
   5   7  13      233.75      205.84     14.24 o
   6   7  13       64.73       67.36     14.60 o
   7   7  13       17.01       12.80     33.89 o
   1   8  13       49.70       56.94     13.83 o
   2   8  13        5.47       -4.31     29.64 o
   3   8  13       90.56       78.20     13.31 o
   4   8  13       36.28       73.31     12.38 o
   5   8  13      158.69      147.94     16.78 o
   6   8  13        2.88       17.04     30.71 o
  -3  -6  14       42.32       32.47     12.83 o
  -2  -6  14       10.41        4.18     29.32 o
  -1  -6  14        4.90      -12.41     27.72 o
   0  -6  14        0.08        8.36     21.29 o
   1  -6  14       47.86       59.93     12.80 o
  -4  -5  14        1.46      -20.77     27.23 o
  -3  -5  14        6.69      -24.08     24.08 o
  -2  -5  14      305.19      315.35     16.98 o
  -1  -5  14        3.29        3.15     23.31 o
   0  -5  14       22.72       43.60      9.71 o
   1  -5  14        7.85        6.49      9.07 o
   2  -5  14       92.19      103.72     13.60 o
   3  -5  14        8.61      -35.53     35.53 o
  -4  -4  14      131.60      128.55     15.82 o
  -3  -4  14        5.69       -9.55     19.87 o
  -2  -4  14        4.55       12.31     23.41 o
  -1  -4  14      157.29      149.09     12.25 o
   0  -4  14      193.00      191.47     12.48 o
   1  -4  14       21.29       16.11      8.20 o
   2  -4  14        1.91      -25.95     25.95 o
   3  -4  14       19.75       19.42     10.26 o
   4  -4  14        6.28       -8.33     28.29 o
  -5  -3  14        5.59      -21.32     23.73 o
  -4  -3  14      582.67      535.67     21.38 o
  -3  -3  14       26.45       10.42      9.58 o
  -2  -3  14       46.74       59.48     10.87 o
  -1  -3  14      197.97      207.16     14.57 o
   0  -3  14      447.19      489.08     18.84 o
   1  -3  14       33.51       45.11      9.74 o
   2  -3  14       17.26       16.43      9.20 o
   3  -3  14        4.85        6.21     20.58 o
   4  -3  14       20.31       33.21     10.32 o
   5  -3  14        1.52      -22.76     26.30 o
  -5  -2  14       10.43        4.24     34.66 o
  -4  -2  14      182.00      170.96     14.63 o
  -3  -2  14      630.35      540.23     19.48 o
  -2  -2  14       21.03      -12.73     22.51 o
  -1  -2  14       37.75       30.45      8.71 o
   0  -2  14      445.02      465.06     17.56 o
   1  -2  14      184.46      222.72     12.35 o
   2  -2  14        7.64        8.10      9.26 o
   3  -2  14        4.44        3.25     22.76 o
   4  -2  14       28.29       22.28     11.99 o
   5  -2  14       50.13       35.27     12.60 o
  -5  -1  14        6.24        5.98     14.37 o
  -4  -1  14        0.30      -22.60     22.60 o
  -3  -1  14      586.73      529.17     19.84 o
  -2  -1  14       82.10       91.28     11.16 o
  -1  -1  14        4.38       -4.98     16.94 o
   0  -1  14        4.66      -15.18     15.18 o
   1  -1  14      454.38      513.38     16.24 o
   2  -1  14       17.76       19.65      7.43 o
   3  -1  14        7.43        0.00     19.71 o
   4  -1  14       76.36       82.92     11.41 o
   5  -1  14       66.99       85.69     11.58 o
   6  -1  14       20.16       24.89     12.41 o
  -4   0  14       27.36        5.97      9.92 o
  -3   0  14       33.89       33.39      6.96 o
  -2   0  14      708.90      788.71     16.79 o
  -1   0  14        5.35        0.00     11.55 o
   0   0  14      273.07      284.35      9.23 o
   1   0  14       92.74       80.06      6.38 o
   2   0  14      517.59      537.98     38.52 o
   3   0  14      276.09      265.94      9.95 o
   4   0  14        2.71      -11.81     15.70 o
   5   0  14       45.12       46.99      7.14 o
   6   0  14       43.32       56.12      8.68 o
  -4   1  14        0.14        4.18     20.87 o
  -3   1  14      105.34      138.19     13.15 o
  -2   1  14      115.69      128.03     12.60 o
  -1   1  14       69.70       78.90      9.58 o
   0   1  14        5.11       24.18      6.08 o
   1   1  14       32.56       24.21      8.01 o
   2   1  14      537.15      474.19     15.66 o
   3   1  14        9.37      -11.00     16.98 o
   4   1  14      109.38      113.60     11.54 o
   5   1  14       95.74      108.26     10.61 o
   6   1  14      165.54      120.89     13.18 o
   7   1  14        4.69      -11.74     12.93 o
  -4   2  14      101.91      112.82     16.14 o
  -3   2  14        0.69      -23.44     23.44 o
  -2   2  14        0.08       -8.94     21.25 o
  -1   2  14      114.35      130.67     11.61 o
   0   2  14      211.03      233.69     12.99 o
   1   2  14        8.62       24.37      6.91 o
   2   2  14       42.53       40.29      7.11 o
   3   2  14      483.35      521.49     18.01 o
   4   2  14       75.64       81.51     10.55 o
   5   2  14       36.64       -3.25     23.76 o
   6   2  14       28.31      -21.99     25.34 o
   7   2  14       54.03       95.98     13.12 o
  -3   3  14       29.17       28.29     12.51 o
  -2   3  14        1.25      -21.48     21.48 o
  -1   3  14        8.03      -13.05     18.46 o
   0   3  14      523.28      533.35     19.29 o
   1   3  14       81.93       83.98      8.68 o
   2   3  14      105.11      119.19     10.42 o
   3   3  14      141.67      128.96     11.32 o
   4   3  14       66.79       62.89     10.06 o
   5   3  14       32.80        3.28     29.03 o
   6   3  14        0.10        3.12     20.45 o
   7   3  14       46.17       44.85     12.86 o
  -3   4  14       62.12       54.76     14.02 o
  -2   4  14        2.15       16.72     26.94 o
  -1   4  14       41.74       58.87      9.20 o
   0   4  14      550.67      583.09     20.67 o
   1   4  14      378.17      365.90     17.01 o
   2   4  14      127.94      134.01     11.64 o
   3   4  14        5.44       -3.02     14.50 o
   4   4  14      118.36      130.03     12.73 o
   5   4  14       67.03       52.79      9.74 o
   6   4  14       10.86       -1.58      9.07 o
   7   4  14        0.18      -32.31     32.31 o
  -2   5  14       27.99       23.38     12.38 o
  -1   5  14      191.58      158.22     14.18 o
   0   5  14       21.18       30.16      8.62 o
   1   5  14      132.91      131.99     11.19 o
   2   5  14        0.86        6.46     14.47 o
   3   5  14        4.51        0.00     19.36 o
   4   5  14       71.79       62.44     11.00 o
   5   5  14       60.01       41.09     10.16 o
   6   5  14        1.40        0.00     26.37 o
  -1   6  14       36.99       35.88     11.61 o
   0   6  14       19.75       28.81     12.09 o
   1   6  14       28.00       43.08      9.77 o
   2   6  14       57.25       49.29      9.58 o
   3   6  14        7.74        1.54      7.81 o
   4   6  14       32.35       30.26      9.61 o
   5   6  14       23.77       16.43      9.49 o
   6   6  14       47.62       29.07     13.12 o
   7   6  14        3.06        4.24     29.68 o
   0   7  14        2.68      -30.16     30.16 o
   1   7  14       12.19       53.70     11.32 o
   2   7  14       46.81       47.10     12.57 o
   3   7  14       12.90       -3.28     22.54 o
   4   7  14        1.35       -8.26      9.42 o
   5   7  14       60.74       61.28     13.18 o
   6   7  14       69.62       62.79     14.05 o
   2   8  14       26.21       47.84     12.80 o
   3   8  14      126.78      166.97     16.66 o
   4   8  14       35.59       53.37     14.24 o
   5   8  14       18.01      -21.29     33.25 o
  -2  -6  15        9.51      -32.57     32.57 o
  -1  -6  15        6.02       11.80     11.00 o
   0  -6  15       10.03        5.95     13.66 o
  -3  -5  15       38.50       46.46     14.44 o
  -2  -5  15        6.12       -4.15     26.49 o
  -1  -5  15        0.92      -27.39     27.39 o
   0  -5  15       12.39       41.77     11.22 o
   1  -5  15       23.09       20.03     11.93 o
   2  -5  15       30.57        4.15     32.51 o
  -4  -4  15        5.68       12.70     30.26 o
  -3  -4  15      102.19      117.71     14.18 o
  -2  -4  15       13.83       12.93     20.42 o
  -1  -4  15        3.02        5.21      8.23 o
   0  -4  15        9.74       -3.18     20.35 o
   1  -4  15      118.51      143.14     12.44 o
   2  -4  15       15.94       20.38      9.65 o
   3  -4  15        4.75      -26.69     26.69 o
  -4  -3  15        1.41      -12.35     27.59 o
  -3  -3  15       36.99       37.20     10.42 o
  -2  -3  15      340.16      295.16     16.33 o
  -1  -3  15       10.21        9.03     15.63 o
   0  -3  15        1.99        8.87     15.37 o
   1  -3  15       78.86       66.78      9.49 o
   2  -3  15      173.69      155.39     13.12 o
   3  -3  15        5.53      -12.96     19.97 o
   4  -3  15        1.60       -4.21     24.85 o
  -4  -2  15        3.94       12.93     24.76 o
  -3  -2  15        0.93      -12.83     21.25 o
  -2  -2  15      223.10      182.37     13.99 o
  -1  -2  15      165.53      172.50     13.25 o
   0  -2  15      126.61      149.19     12.89 o
   1  -2  15        8.24       23.34      8.94 o
   2  -2  15       51.23       69.51     11.06 o
   3  -2  15        2.18      -21.03     21.03 o
   5  -2  15       20.36       -7.40     28.13 o
  -4  -1  15      310.30      357.86     20.77 o
  -3  -1  15        4.37      -25.50     25.50 o
  -2  -1  15        8.56        5.98     18.46 o
  -1  -1  15      532.97      599.91     21.09 o
   0  -1  15      154.67      154.43     12.76 o
   1  -1  15        7.35        0.00     25.75 o
   2  -1  15        7.73        6.21     15.85 o
   3  -1  15      147.71      158.38     13.28 o
   4  -1  15        5.19       14.40     27.39 o
   5  -1  15        0.17      -16.08     30.06 o
   6  -1  15        9.17       30.87     11.74 o
  -4   0  15      292.39      334.60     17.93 o
  -3   0  15       27.27       31.84     10.27 o
  -2   0  15       27.33       18.27      6.51 o
  -1   0  15       76.32       80.39      7.57 o
   0   0  15      395.37      420.93     26.83 o
   1   0  15       32.83       41.64      9.92 o
   2   0  15       47.34       42.13     19.47 o
   3   0  15      151.19      141.39      8.88 o
   4   0  15      107.03      102.80     15.63 o
   5   0  15        1.00       -8.97      8.97 o
   6   0  15        4.31      -14.61     18.66 o
  -4   1  15       53.77      -38.23     38.23 o
  -3   1  15      171.35      171.99     14.79 o
  -2   1  15      133.33      129.19     11.99 o
  -1   1  15       36.84       33.76      9.23 o
   0   1  15      271.20      336.35     16.08 o
   1   1  15      227.52      200.99     12.70 o
   2   1  15       74.54       78.94      9.87 o
   3   1  15        2.00        9.20     19.13 o
   4   1  15      391.34      404.26     18.68 o
   5   1  15      151.46      135.14     11.96 o
  -3   2  15      174.54      195.04     16.37 o
  -2   2  15      100.93      101.47     11.96 o
  -1   2  15       61.48       54.79      9.26 o
   1   2  15      308.24      284.75     14.28 o
   2   2  15      336.27      366.32     15.11 o
   3   2  15       42.30       38.74      9.39 o
   4   2  15       65.63       63.60     10.03 o
   5   2  15      193.14      192.82     14.05 o
   6   2  15        4.54       -9.58      9.58 o
   7   2  15        5.49       -8.52     30.77 o
  -3   3  15        3.07       12.70     26.43 o
  -2   3  15      120.60      132.34     12.28 o
  -1   3  15        2.87      -12.41     19.10 o
   1   3  15       99.04      102.18     11.61 o
   2   3  15      640.66      640.07     21.64 o
   3   3  15       14.99       12.51     21.19 o
   4   3  15        0.31        7.62      8.68 o
   5   3  15      127.97      101.35     12.41 o
   6   3  15       54.62       43.41     10.10 o
   7   3  15       16.54       12.64     31.80 o
  -2   4  15       83.58       88.07     14.40 o
  -1   4  15       86.04       98.26     12.22 o
   0   4  15       45.56       47.78      8.78 o
   1   4  15       15.55       24.92      8.84 o
   2   4  15       77.79       97.23     12.64 o
   3   4  15       87.00      109.61     11.19 o
   4   4  15       25.61        5.95      8.13 o
   5   4  15        9.85        2.64      8.87 o
   6   4  15       76.69       16.66     36.30 o
   7   4  15       15.88       31.22     13.41 o
  -1   5  15      121.96      110.93     15.59 o
   0   5  15       89.68       81.89     11.74 o
   1   5  15       14.11       -6.30     26.40 o
   2   5  15       13.83        6.11     21.61 o
   3   5  15      117.04      115.62     11.99 o
   4   5  15       37.53        6.24     28.87 o
   5   5  15        0.50       -8.75      8.75 o
   6   5  15        0.28        4.18     25.47 o
   7   5  15       48.68       61.80     15.72 o
   0   6  15      182.28      184.91     16.11 o
   1   6  15       39.45       58.39     11.67 o
   2   6  15        4.31        8.62      9.03 o
   3   6  15        5.70        6.40     21.19 o
   4   6  15       97.43       83.12     11.35 o
   5   6  15        4.68        1.38     11.67 o
   6   6  15       10.45       32.15     10.32 o
   1   7  15       49.68       75.53     15.11 o
   2   7  15        4.62        0.71     11.06 o
   3   7  15       22.71       31.22     12.22 o
   4   7  15        4.31      -30.83     30.83 o
   5   7  15       60.54       51.67     13.86 o
   6   7  15        6.15      -17.33     30.67 o
  -2  -5  16       17.17       17.81     12.03 o
  -1  -5  16       46.47       12.44     34.44 o
   0  -5  16        0.69       -2.77     11.00 o
   1  -5  16        3.51        4.24     27.75 o
  -3  -4  16       21.72       10.96     14.76 o
  -2  -4  16       26.61       28.46     12.25 o
  -1  -4  16      100.25      119.64     14.79 o
   0  -4  16       51.97       69.93     11.38 o
   1  -4  16        9.35      -11.12     11.12 o
   2  -4  16        0.08      -12.67     30.13 o
   3  -4  16       77.78       91.80     14.98 o
  -3  -3  16       45.17       39.58     12.73 o
  -2  -3  16       46.91       41.93     10.35 o
  -1  -3  16       11.71       -4.76     10.00 o
   0  -3  16      157.90      173.56     13.63 o
   1  -3  16       33.20        6.30     28.10 o
   2  -3  16       30.49       32.60      9.77 o
   3  -3  16       13.70       -8.26     31.45 o
   4  -3  16       15.19        8.52     12.99 o
  -4  -2  16        3.36      -21.70     30.38 o
  -3  -2  16      292.17      362.49     20.96 o
  -2  -2  16        1.50       -9.61     25.47 o
  -1  -2  16       13.40        8.84      8.33 o
   0  -2  16      213.70      210.44     13.86 o
   1  -2  16       82.76       71.31     10.48 o
   2  -2  16        1.46      -21.83     22.70 o
   3  -2  16        3.90       -0.55      8.87 o
   4  -2  16       36.32       53.15     12.06 o
   5  -2  16       44.24       55.33     13.76 o
  -3  -1  16      236.31      270.12     18.49 o
  -2  -1  16      308.63      354.03     17.30 o
  -1  -1  16        3.12      -12.19     20.19 o
   0  -1  16        4.92        2.93     19.23 o
   1  -1  16      191.69      246.90     15.05 o
   2  -1  16      101.99       98.29     11.29 o
   3  -1  16        0.66       -6.72      8.49 o
   4  -1  16        0.84       -3.25     19.29 o
   5  -1  16       26.04       39.03     11.41 o
  -3   0  16        2.55        1.37     18.84 o
  -2   0  16      395.74      436.10     13.35 o
  -1   0  16       66.25       66.87      6.77 o
   0   0  16        3.13      -10.99     14.59 o
   1   0  16       40.24       39.99      7.53 o
   2   0  16       84.73       90.63      8.36 o
   3   0  16       15.30        1.27     14.16 o
   4   0  16       19.70       14.03      8.41 o
   5   0  16        2.02      -18.07     18.07 o
   6   0  16       33.46        3.82     22.12 o
  -3   1  16        2.03       11.38     11.54 o
  -2   1  16       27.55       34.66     10.26 o
  -1   1  16      587.17      624.89     21.38 o
   0   1  16        8.36       24.21      8.36 o
   1   1  16        1.58        0.00     22.22 o
   2   1  16        4.92       12.86      9.10 o
   3   1  16       72.04       96.65     12.03 o
   4   1  16       39.13       -6.17     20.96 o
   5   1  16       20.27        7.62      9.07 o
   6   1  16       26.17       37.20     11.06 o
  -3   2  16        0.36      -31.67     31.67 o
  -2   2  16        0.05      -12.15     12.15 o
  -1   2  16       25.03      -12.70     28.42 o
   0   2  16      138.17      144.24     12.09 o
   1   2  16        0.96      -13.05     20.13 o
   2   2  16       12.22        9.71     20.22 o
   3   2  16      298.33      265.78     16.17 o
   4   2  16       47.53       51.51      9.26 o
   5   2  16        0.01        3.22     21.03 o
   6   2  16       13.96        7.17     11.45 o
  -2   3  16       19.63        8.52     31.86 o
  -1   3  16       37.44       38.65     10.90 o
   0   3  16      170.80      166.91     12.76 o
   1   3  16       18.68       22.38      7.36 o
   2   3  16        5.19        5.88     24.21 o
   3   3  16      160.04      148.45     11.86 o
   4   3  16      107.85      111.15     11.41 o
   5   3  16       51.95       36.91     10.67 o
   6   3  16        7.03        0.00     31.35 o
  -1   4  16        1.22        3.47     10.45 o
   0   4  16       66.37       86.20     11.99 o
   1   4  16      139.54      144.53     12.80 o
   2   4  16        7.12        9.23     19.20 o
   3   4  16       48.15       39.07      9.87 o
   4   4  16      189.65      199.48     14.08 o
   5   4  16       74.48        0.00     32.99 o
   6   4  16        0.14      -12.93     28.87 o
  -1   5  16        9.22       20.64     13.83 o
   0   5  16       17.93       36.17     12.93 o
   1   5  16       46.31       57.14     10.10 o
   2   5  16      146.45      139.54     13.54 o
   3   5  16        5.16        1.06      9.10 o
   4   5  16       19.86        6.46     18.33 o
   5   5  16       84.38       99.35     14.63 o
   6   5  16        0.45        0.00     26.91 o
   1   6  16       44.58       72.60     12.28 o
   2   6  16       81.81       99.80     13.09 o
   3   6  16       11.97      -29.42     29.42 o
   4   6  16       28.36       63.08     12.15 o
   5   6  16       29.63       34.08     13.38 o
   6   6  16       22.06       -8.65     15.02 o
   2   7  16        3.64      -26.59     26.59 o
   3   7  16       38.79       48.29     14.15 o
   4   7  16        2.77       12.73     24.40 o
  -2  -4  17       27.09       27.43     13.83 o
  -1  -4  17        0.39       -1.67     12.83 o
   0  -4  17        2.85        4.12     10.48 o
   1  -4  17       64.21       52.51     14.08 o
   2  -4  17       12.64        4.31     31.96 o
  -2  -3  17       47.72       28.04     12.41 o
  -1  -3  17       14.97       12.31     25.66 o
   0  -3  17        0.71        7.40     10.64 o
   1  -3  17       39.13       33.82     11.77 o
   2  -3  17       45.79       66.88     12.54 o
   3  -3  17        8.12       -8.42     22.31 o
  -3  -2  17       46.71       52.96     14.40 o
  -2  -2  17       40.16       47.07     12.73 o
  -1  -2  17      123.23      152.63     13.34 o
   0  -2  17       26.73       18.17     10.84 o
   1  -2  17        0.25       12.80     20.26 o
   2  -2  17        9.10       -9.87     24.82 o
   3  -2  17      124.30      146.23     14.98 o
   4  -2  17       11.18       22.80     11.61 o
  -3  -1  17        0.82        0.00     27.52 o
  -2  -1  17        4.80        6.14     10.39 o
  -1  -1  17      113.41      137.42     12.60 o
   0  -1  17      123.76      151.28     11.96 o
   1  -1  17        0.34        2.64      8.42 o
   2  -1  17        9.85       -7.30      9.20 o
   3  -1  17      133.90      164.94     13.02 o
   4  -1  17        0.39       -7.62     11.29 o
   5  -1  17       10.06        7.78     23.95 o
  -3   0  17       91.11       99.45     11.09 o
  -2   0  17        4.56       -0.58     18.60 o
  -1   0  17       62.56       83.06      8.21 o
   0   0  17      361.81      406.72     19.39 o
   1   0  17        1.78       -6.37     13.87 o
   2   0  17       12.67        8.72      8.55 o
   3   0  17        1.79        1.63     14.98 o
   4   0  17      160.47      150.14     26.30 o
   5   0  17       14.20       27.61      7.94 o
  -2   1  17        0.39      -20.96     31.09 o
  -1   1  17        2.59       13.02     22.09 o
   0   1  17       69.72       42.63     10.74 o
   1   1  17      120.02      124.40     11.99 o
   2   1  17        0.26        6.14     21.70 o
   3   1  17       11.15       15.75      9.00 o
   4   1  17       49.05       53.37      9.20 o
   5   1  17       93.95       68.07     14.63 o
  -2   2  17      163.82      173.14     18.07 o
  -1   2  17       16.50       12.06     30.32 o
   1   2  17      104.36      110.25     10.84 o
   2   2  17      143.93      121.57     11.86 o
   3   2  17       22.80       15.21      8.58 o
   4   2  17        4.33       -4.28      8.94 o
   5   2  17       16.78       -4.18     32.15 o
   6   2  17       20.51       34.18     12.86 o
  -1   3  17       98.57       96.62     14.95 o
   0   3  17        7.78        0.00     24.15 o
   1   3  17       37.94       38.29     10.22 o
   2   3  17       42.30       71.89     10.74 o
   3   3  17       63.01       67.62     11.16 o
   4   3  17       15.88       -6.46     10.22 o
   5   3  17       11.27       14.66     11.00 o
   6   3  17       48.43       78.13     14.02 o
  -1   4  17       69.42       85.43     16.17 o
   0   4  17        8.37       -0.71     11.25 o
   1   4  17        4.35      -26.49     27.68 o
   2   4  17       13.63        9.68     29.07 o
   3   4  17      215.82      220.79     14.95 o
   4   4  17       46.50       51.35     10.26 o
   5   4  17        1.13      -17.01     28.23 o
   6   4  17       33.87       39.39     15.50 o
   0   5  17       58.59        4.28     40.77 o
   1   5  17        1.10       11.99     10.06 o
   2   5  17       23.06       16.75     33.50 o
   3   5  17      119.44      124.05     15.63 o
   4   5  17       42.82       51.41     12.70 o
   5   5  17       13.60        4.15     30.64 o
   2   6  17        3.96       -4.21     24.98 o
   3   6  17       13.80        8.33     29.45 o
   4   6  17       45.43       49.58     14.66 o
   5   6  17       43.10       64.92     14.76 o
   0  -3  18       69.16      117.49     16.27 o
   1  -3  18       16.95        2.51     13.83 o
   2  -3  18        1.68      -25.75     31.54 o
  -2  -2  18       22.75       17.17     32.70 o
  -1  -2  18        4.80       12.80     24.53 o
   0  -2  18        5.43        8.33     25.63 o
   1  -2  18      142.78      187.16     16.14 o
   2  -2  18       10.84        7.04     12.03 o
   3  -2  18       16.14      -12.67     31.90 o
  -2  -1  18      117.05      122.05     15.66 o
  -1  -1  18        0.17       -1.38     11.41 o
   0  -1  18        1.90      -20.19     20.19 o
   1  -1  18      132.12      165.27     13.70 o
   2  -1  18       52.69       78.90     11.74 o
   3  -1  18       10.37        8.39     25.85 o
   4  -1  18        2.46      -30.71     30.71 o
  -2   0  18      131.61      189.86     12.85 o
  -1   0  18      112.31      114.10     10.42 o
   0   0  18        0.62        6.66     15.01 o
   1   0  18        0.75       -6.63     17.09 o
   2   0  18       27.34       34.43     14.18 o
   3   0  18       33.02       48.27     22.15 o
   4   0  18       45.46       45.37      8.84 o
  -2   1  18        3.52      -34.85     34.85 o
  -1   1  18      109.39      129.80     14.47 o
   0   1  18       69.52      105.14     12.06 o
   1   1  18       18.89       35.18      9.16 o
   2   1  18       15.17        6.49     21.48 o
   3   1  18      101.24      115.98     12.54 o
   4   1  18        2.36        7.07     10.35 o
   5   1  18       38.33       34.92     13.50 o
  -1   2  18       31.83       -4.15     33.44 o
   0   2  18      134.99      178.00     14.79 o
   1   2  18        4.54       -3.28     23.99 o
   2   2  18        7.75        3.25     19.84 o
   3   2  18       18.80        3.31     28.26 o
   4   2  18       27.12       16.82     26.59 o
   5   2  18        6.73       16.78     26.53 o
  -1   3  18       45.29       55.37     15.08 o
   0   3  18       75.38      104.72     14.47 o
   1   3  18       13.53      -27.94     27.94 o
   2   3  18       13.68       36.72      8.71 o
   3   3  18       28.81       39.74     12.51 o
   4   3  18       90.05      141.18     14.18 o
   5   3  18       11.24       -8.39     30.22 o
   0   4  18        1.79       14.57     11.64 o
   1   4  18       45.15       61.89     12.99 o
   2   4  18       20.52      -16.98     30.03 o
   3   4  18        0.06      -11.25     11.25 o
   4   4  18       62.92       54.92     12.73 o
   5   4  18       12.60       -8.52     12.73 o
   1   5  18       42.14       26.04     16.62 o
   2   5  18       51.64       43.82     14.12 o
   3   5  18        6.54      -30.13     30.13 o
   4   5  18       37.23       46.62     13.95 o
   0  -2  19       16.61        0.00     31.57 o
   1  -2  19        0.31        4.28     12.03 o
  -1  -1  19       86.33       95.17     16.33 o
   0  -1  19       73.74       79.51     15.72 o
   1  -1  19        0.67        8.26     29.23 o
   2  -1  19        3.85        0.84     11.06 o
   3  -1  19       27.04        0.00     38.10 o
  -1   0  19       24.15       12.20     20.24 o
   0   0  19       43.69       54.10      9.25 o
   1   0  19       58.20       73.86      9.61 o
   2   0  19        0.62       -6.03     20.65 o
   3   0  19       12.20       40.66     12.12 o
   0   1  19       20.40      -32.96     32.96 o
   1   1  19      119.30      141.22     16.01 o
   2   1  19       20.79       26.40     12.38 o
   3   1  19        0.14        5.47     10.51 o
   4   1  19        2.82      -12.28     12.28 o
   0   2  19        1.18      -16.91     26.08 o
   1   2  19       54.73       89.64     12.93 o
   2   2  19       55.70       83.95     13.89 o
   3   2  19        3.58       -8.71     11.67 o
   4   2  19        5.01       16.94     30.55 o
   1   3  19        5.08        5.05     13.54 o
   2   3  19       10.35       11.70     10.93 o
   3   3  19       59.68       45.69     15.53 o
   4   3  19        1.15      -12.80     32.18 o
   2   4  19       23.47       53.18     12.67 o
   3   4  19       25.45        8.55     38.23 o
   2   1  20       20.53      -29.74     29.74 o
 
